# Supplementary material for: Ventral midbrain stimulation induces perceptual learning and cortical plasticity in primates
Source: Nat Commun. 2019 Aug 9;10:3591. doi: 10.1038/s41467-019-11527-9 (PMC6689065; doi:10.1038/s41467-019-11527-9)
Supplement: Supplementary file 4 — Source Data [file 41467_2019_11527_MOESM4_ESM.zip]

Archive with 8 entries (8 files):
- Source_Data/fig_1_tbl_s1_exp_1_mua.csv
- Source_Data/fig_4f_s4a_exp_2_d_prime.csv
- Source_Data/fig_4g_s4b_exp_2_c_criterion.csv
- Source_Data/README.txt
- Source_Data/table_s2a_exp_1_pct_correct.csv
- Source_Data/table_s2b_exp_1_reaction_time.csv
- Source_Data/table_s3a_exp_2_pct_correct.csv
- Source_Data/table_s3b_exp_2_reaction_time.csv
