# Supplementary material for: Ventral midbrain stimulation induces perceptual learning and cortical plasticity in primates
Source: Nat Commun. 2019 Aug 9;10:3591. doi: 10.1038/s41467-019-11527-9 (PMC6689065; doi:10.1038/s41467-019-11527-9)
Supplement: Supplementary file 4 — Source Data [file 41467_2019_11527_MOESM4_ESM.zip › Source_Data/fig_1_tbl_s1_exp_1_mua.csv]

normalized_MUA	time_window	reward_probability
0.82703978473546	-100_to_0_ms	0
0.992447741682552	-100_to_0_ms	0
0.882175770384491	-100_to_0_ms	0
0.937311756033521	-100_to_0_ms	0
1.15785569862964	-100_to_0_ms	0
0.882175770384491	-100_to_0_ms	0
0.882175770384491	-100_to_0_ms	0
0.992447741682552	-100_to_0_ms	0
0.82703978473546	-100_to_0_ms	0
1.04758372733158	-100_to_0_ms	0
0.771903799086429	-100_to_0_ms	0
0.882175770384491	-100_to_0_ms	0
0.82703978473546	-100_to_0_ms	0
0.882175770384491	-100_to_0_ms	0
0.82703978473546	-100_to_0_ms	0
0.716767813437399	-100_to_0_ms	0
0.771903799086429	-100_to_0_ms	0
0.771903799086429	-100_to_0_ms	0
0.82703978473546	-100_to_0_ms	0
0.882175770384491	-100_to_0_ms	0
0.771903799086429	-100_to_0_ms	0
0.496223870841276	-100_to_0_ms	0
0.716767813437399	-100_to_0_ms	0
0.882175770384491	-100_to_0_ms	0
0.82703978473546	-100_to_0_ms	0
0.661631827788368	-100_to_0_ms	0
1.10271971298061	-100_to_0_ms	0
0.661631827788368	-100_to_0_ms	0
0.771903799086429	-100_to_0_ms	0
0.82703978473546	-100_to_0_ms	0
0.771903799086429	-100_to_0_ms	0
0.771903799086429	-100_to_0_ms	0
1.04758372733158	-100_to_0_ms	0
0.82703978473546	-100_to_0_ms	0
0.661631827788368	-100_to_0_ms	0
0.937311756033521	-100_to_0_ms	0
0.882175770384491	-100_to_0_ms	0
0.937311756033521	-100_to_0_ms	0
0.937311756033521	-100_to_0_ms	0
0.771903799086429	-100_to_0_ms	0
0.771903799086429	-100_to_0_ms	0
0.992447741682552	-100_to_0_ms	0
0.882175770384491	-100_to_0_ms	0
0.661631827788368	-100_to_0_ms	0
1.04758372733158	-100_to_0_ms	0
0.882175770384491	-100_to_0_ms	0
0.661631827788368	-100_to_0_ms	0
0.661631827788368	-100_to_0_ms	0
0.82703978473546	-100_to_0_ms	0
0.992447741682552	-100_to_0_ms	0
0.82703978473546	-100_to_0_ms	0
0.882175770384491	-100_to_0_ms	0
0.771903799086429	-100_to_0_ms	0
1.10271971298061	-100_to_0_ms	0
0.82703978473546	-100_to_0_ms	0
0.716767813437399	-100_to_0_ms	0
1.04758372733158	-100_to_0_ms	0
0.992447741682552	-100_to_0_ms	0
0.716767813437399	-100_to_0_ms	0
0.771903799086429	-100_to_0_ms	0
0.82703978473546	-100_to_0_ms	0
0.661631827788368	-100_to_0_ms	0
0.882175770384491	-100_to_0_ms	0
0.82703978473546	-100_to_0_ms	0
0.937311756033521	-100_to_0_ms	0
0.771903799086429	-100_to_0_ms	0
0.82703978473546	-100_to_0_ms	0
0.716767813437399	-100_to_0_ms	0
0.771903799086429	-100_to_0_ms	0
0.82703978473546	-100_to_0_ms	0
0.82703978473546	-100_to_0_ms	0
0.937311756033521	-100_to_0_ms	0
0.992447741682552	-100_to_0_ms	0
1.04758372733158	-100_to_0_ms	0
0.606495842139337	-100_to_0_ms	0
0.716767813437399	-100_to_0_ms	0
0.82703978473546	-100_to_0_ms	0
0.661631827788368	-100_to_0_ms	0
0.82703978473546	-100_to_0_ms	0
0.882175770384491	-100_to_0_ms	0
0.496223870841276	-100_to_0_ms	0
0.82703978473546	-100_to_0_ms	0
0.82703978473546	-100_to_0_ms	0
0.661631827788368	-100_to_0_ms	0
0.716767813437399	-100_to_0_ms	0
0.992447741682552	-100_to_0_ms	0
0.992447741682552	-100_to_0_ms	0
0.82703978473546	-100_to_0_ms	0
1.15785569862964	-100_to_0_ms	0
0.82703978473546	-100_to_0_ms	0
0.82703978473546	-100_to_0_ms	0
0.551359856490306	-100_to_0_ms	0
0.882175770384491	-100_to_0_ms	0
0.937311756033521	-100_to_0_ms	0
0.82703978473546	-100_to_0_ms	0
0.82703978473546	-100_to_0_ms	0
0.496223870841276	-100_to_0_ms	0
0.771903799086429	-100_to_0_ms	0
0.771903799086429	-100_to_0_ms	0
0.882175770384491	-100_to_0_ms	0
0.937311756033521	-100_to_0_ms	0
0.771903799086429	-100_to_0_ms	0
0.82703978473546	-100_to_0_ms	0
0.716767813437399	-100_to_0_ms	0
0.937311756033521	-100_to_0_ms	0
0.551359856490306	-100_to_0_ms	0
0.937311756033521	-100_to_0_ms	0
0.716767813437399	-100_to_0_ms	0
0.937311756033521	-100_to_0_ms	0
0.606495842139337	-100_to_0_ms	0
0.992447741682552	-100_to_0_ms	0
0.937311756033521	-100_to_0_ms	0
0.992447741682552	-100_to_0_ms	0
0.882175770384491	-100_to_0_ms	0
0.882175770384491	-100_to_0_ms	0
0.82703978473546	-100_to_0_ms	0
0.82703978473546	-100_to_0_ms	0
0.771903799086429	-100_to_0_ms	0
0.771903799086429	-100_to_0_ms	0
0.992447741682552	-100_to_0_ms	0
0.716767813437399	-100_to_0_ms	0
0.771903799086429	-100_to_0_ms	0
0.771903799086429	-100_to_0_ms	0
0.716767813437399	-100_to_0_ms	0
0.82703978473546	-100_to_0_ms	0
0.937311756033521	-100_to_0_ms	0
0.882175770384491	-100_to_0_ms	0
0.771903799086429	-100_to_0_ms	0
0.937311756033521	-100_to_0_ms	0
0.82703978473546	-100_to_0_ms	0
0.992447741682552	-100_to_0_ms	0
0.937311756033521	-100_to_0_ms	0
0.992447741682552	-100_to_0_ms	0
0.716767813437399	-100_to_0_ms	0
0.82703978473546	-100_to_0_ms	0
0.771903799086429	-100_to_0_ms	0
0.716767813437399	-100_to_0_ms	0
0.606495842139337	-100_to_0_ms	0
1.04758372733158	-100_to_0_ms	0
0.551359856490306	-100_to_0_ms	0
0.882175770384491	-100_to_0_ms	0
0.82703978473546	-100_to_0_ms	0
0.937311756033521	-100_to_0_ms	0
0.716767813437399	-100_to_0_ms	0
1.04758372733158	-100_to_0_ms	0
0.937311756033521	-100_to_0_ms	0
0.496223870841276	-100_to_0_ms	0
1.04758372733158	-100_to_0_ms	0
0.716767813437399	-100_to_0_ms	0
0.551359856490306	-100_to_0_ms	0
0.661631827788368	-100_to_0_ms	0
0.82703978473546	-100_to_0_ms	0
0.771903799086429	-100_to_0_ms	0
0.771903799086429	-100_to_0_ms	0
0.496223870841276	-100_to_0_ms	0
0.992447741682552	-100_to_0_ms	0
0.771903799086429	-100_to_0_ms	0
0.716767813437399	-100_to_0_ms	0
0.937311756033521	-100_to_0_ms	0
0.661631827788368	-100_to_0_ms	0
0.937311756033521	-100_to_0_ms	0
0.882175770384491	-100_to_0_ms	0
0.882175770384491	-100_to_0_ms	0
0.937311756033521	-100_to_0_ms	0
0.937311756033521	-100_to_0_ms	0
0.82703978473546	-100_to_0_ms	0
0.882175770384491	-100_to_0_ms	0
0.716767813437399	-100_to_0_ms	0
0.882175770384491	-100_to_0_ms	0
0.551359856490306	-100_to_0_ms	0
0.661631827788368	-100_to_0_ms	0
0.551359856490306	-100_to_0_ms	0
0.551359856490306	-100_to_0_ms	0
0.661631827788368	-100_to_0_ms	0
0.82703978473546	-100_to_0_ms	0
0.606495842139337	-100_to_0_ms	0
0.441087885192245	-100_to_0_ms	0
0.385951899543215	-100_to_0_ms	0
0.551359856490306	-100_to_0_ms	0
0.661631827788368	-100_to_0_ms	0
0.606495842139337	-100_to_0_ms	0
0.496223870841276	-100_to_0_ms	0
0.606495842139337	-100_to_0_ms	0
0.716767813437399	-100_to_0_ms	0
0.661631827788368	-100_to_0_ms	0
0.551359856490306	-100_to_0_ms	0
0.496223870841276	-100_to_0_ms	0
0.661631827788368	-100_to_0_ms	0
0.661631827788368	-100_to_0_ms	0
0.716767813437399	-100_to_0_ms	0
0.385951899543215	-100_to_0_ms	0
0.716767813437399	-100_to_0_ms	0
0.496223870841276	-100_to_0_ms	0
0.496223870841276	-100_to_0_ms	0
0.771903799086429	-100_to_0_ms	0
0.661631827788368	-100_to_0_ms	0
0.496223870841276	-100_to_0_ms	0
0.385951899543215	-100_to_0_ms	0
0.771903799086429	-100_to_0_ms	0
0.551359856490306	-100_to_0_ms	0
0.385951899543215	-100_to_0_ms	0
0.551359856490306	-100_to_0_ms	0
0.606495842139337	-100_to_0_ms	0
0.771903799086429	-100_to_0_ms	0
0.716767813437399	-100_to_0_ms	0
0.496223870841276	-100_to_0_ms	0
0.606495842139337	-100_to_0_ms	0
0.551359856490306	-100_to_0_ms	0
0.716767813437399	-100_to_0_ms	0
0.606495842139337	-100_to_0_ms	0
0.441087885192245	-100_to_0_ms	0
0.661631827788368	-100_to_0_ms	0
0.661631827788368	-100_to_0_ms	0
0.771903799086429	-100_to_0_ms	0
0.551359856490306	-100_to_0_ms	0
0.441087885192245	-100_to_0_ms	0
0.661631827788368	-100_to_0_ms	0
0.606495842139337	-100_to_0_ms	0
0.716767813437399	-100_to_0_ms	0
0.496223870841276	-100_to_0_ms	0
0.606495842139337	-100_to_0_ms	0
0.716767813437399	-100_to_0_ms	0
0.551359856490306	-100_to_0_ms	0
0.551359856490306	-100_to_0_ms	0
0.606495842139337	-100_to_0_ms	0
0.551359856490306	-100_to_0_ms	0
0.716767813437399	-100_to_0_ms	0
0.441087885192245	-100_to_0_ms	0
0.551359856490306	-100_to_0_ms	0
0.551359856490306	-100_to_0_ms	0
0.496223870841276	-100_to_0_ms	0
0.606495842139337	-100_to_0_ms	0
0.661631827788368	-100_to_0_ms	0
0.771903799086429	-100_to_0_ms	0
0.606495842139337	-100_to_0_ms	0
0.661631827788368	-100_to_0_ms	0
0.496223870841276	-100_to_0_ms	0
0.385951899543215	-100_to_0_ms	0
0.551359856490306	-100_to_0_ms	0
0.716767813437399	-100_to_0_ms	0
0.551359856490306	-100_to_0_ms	0
0.551359856490306	-100_to_0_ms	0
0.551359856490306	-100_to_0_ms	0
0.441087885192245	-100_to_0_ms	0
0.661631827788368	-100_to_0_ms	0
0.882175770384491	-100_to_0_ms	0
0.551359856490306	-100_to_0_ms	0
0.496223870841276	-100_to_0_ms	0
0.661631827788368	-100_to_0_ms	0
0.606495842139337	-100_to_0_ms	0
0.661631827788368	-100_to_0_ms	0
0.606495842139337	-100_to_0_ms	0
0.661631827788368	-100_to_0_ms	0
0.661631827788368	-100_to_0_ms	0
0.330815913894184	-100_to_0_ms	0
0.716767813437399	-100_to_0_ms	0
0.771903799086429	-100_to_0_ms	0
0.496223870841276	-100_to_0_ms	0
0.82703978473546	-100_to_0_ms	0
0.385951899543215	-100_to_0_ms	0
0.771903799086429	-100_to_0_ms	0
0.716767813437399	-100_to_0_ms	0
0.385951899543215	-100_to_0_ms	0
0.385951899543215	-100_to_0_ms	0
0.496223870841276	-100_to_0_ms	0
0.551359856490306	-100_to_0_ms	0
0.716767813437399	-100_to_0_ms	0
0.551359856490306	-100_to_0_ms	0
0.661631827788368	-100_to_0_ms	0
0.496223870841276	-100_to_0_ms	0
0.661631827788368	-100_to_0_ms	0
0.606495842139337	-100_to_0_ms	0
0.937311756033521	-100_to_0_ms	0
0.330815913894184	-100_to_0_ms	0
0.82703978473546	-100_to_0_ms	0
0.661631827788368	-100_to_0_ms	0
0.441087885192245	-100_to_0_ms	0
0.551359856490306	-100_to_0_ms	0
0.496223870841276	-100_to_0_ms	0
0.937311756033521	-100_to_0_ms	0
0.82703978473546	-100_to_0_ms	0
0.606495842139337	-100_to_0_ms	0
0.716767813437399	-100_to_0_ms	0
0.606495842139337	-100_to_0_ms	0
0.385951899543215	-100_to_0_ms	0
0.551359856490306	-100_to_0_ms	0
0.661631827788368	-100_to_0_ms	0
0.551359856490306	-100_to_0_ms	0
0.606495842139337	-100_to_0_ms	0
0.661631827788368	-100_to_0_ms	0
0.385951899543215	-100_to_0_ms	0
0.661631827788368	-100_to_0_ms	0
0.606495842139337	-100_to_0_ms	0
0.716767813437399	-100_to_0_ms	0
0.606495842139337	-100_to_0_ms	0
0.441087885192245	-100_to_0_ms	0
0.551359856490306	-100_to_0_ms	0
0.441087885192245	-100_to_0_ms	0
0.661631827788368	-100_to_0_ms	0
0.551359856490306	-100_to_0_ms	0
0.606495842139337	-100_to_0_ms	0
0.606495842139337	-100_to_0_ms	0
0.716767813437399	-100_to_0_ms	0
0.551359856490306	-100_to_0_ms	0
0.606495842139337	-100_to_0_ms	0
0.661631827788368	-100_to_0_ms	0
0.716767813437399	-100_to_0_ms	0
0.606495842139337	-100_to_0_ms	0
0.606495842139337	-100_to_0_ms	0
0.496223870841276	-100_to_0_ms	0
0.606495842139337	-100_to_0_ms	0
0.551359856490306	-100_to_0_ms	0
0.606495842139337	-100_to_0_ms	0
0.441087885192245	-100_to_0_ms	0
0.385951899543215	-100_to_0_ms	0
0.496223870841276	-100_to_0_ms	0
0.385951899543215	-100_to_0_ms	0
0.551359856490306	-100_to_0_ms	0
0.661631827788368	-100_to_0_ms	0
0.606495842139337	-100_to_0_ms	0
0.606495842139337	-100_to_0_ms	0
0.441087885192245	-100_to_0_ms	0
0.716767813437399	-100_to_0_ms	0
0.496223870841276	-100_to_0_ms	0
0.882175770384491	-100_to_0_ms	0
0.606495842139337	-100_to_0_ms	0
0.716767813437399	-100_to_0_ms	0
0.771903799086429	-100_to_0_ms	0
0.496223870841276	-100_to_0_ms	0
0.882175770384491	-100_to_0_ms	0
0.606495842139337	-100_to_0_ms	0
0.82703978473546	-100_to_0_ms	0
0.661631827788368	-100_to_0_ms	0
1.04758372733158	-100_to_0_ms	0
0.716767813437399	-100_to_0_ms	0
0.716767813437399	-100_to_0_ms	0
0.606495842139337	-100_to_0_ms	0
0.882175770384491	-100_to_0_ms	0
0.661631827788368	-100_to_0_ms	0
0.771903799086429	-100_to_0_ms	0
0.771903799086429	-100_to_0_ms	0
0.771903799086429	-100_to_0_ms	0
0.771903799086429	-100_to_0_ms	0
0.771903799086429	-100_to_0_ms	0
0.82703978473546	-100_to_0_ms	0
0.441087885192245	-100_to_0_ms	0
0.771903799086429	-100_to_0_ms	0
0.82703978473546	-100_to_0_ms	0
0.661631827788368	-100_to_0_ms	0
0.496223870841276	-100_to_0_ms	0
0.716767813437399	-100_to_0_ms	0
0.771903799086429	-100_to_0_ms	0
0.716767813437399	-100_to_0_ms	0
0.882175770384491	-100_to_0_ms	0
0.771903799086429	-100_to_0_ms	0
0.551359856490306	-100_to_0_ms	0
0.937311756033521	-100_to_0_ms	0
0.771903799086429	-100_to_0_ms	0
0.716767813437399	-100_to_0_ms	0
0.661631827788368	-100_to_0_ms	0
0.661631827788368	-100_to_0_ms	0
0.606495842139337	-100_to_0_ms	0
0.551359856490306	-100_to_0_ms	0
0.661631827788368	-100_to_0_ms	0
0.771903799086429	-100_to_0_ms	0
0.716767813437399	-100_to_0_ms	0
0.661631827788368	-100_to_0_ms	0
0.606495842139337	-100_to_0_ms	0
0.716767813437399	-100_to_0_ms	0
0.661631827788368	-100_to_0_ms	0
0.882175770384491	-100_to_0_ms	0
0.551359856490306	-100_to_0_ms	0
0.716767813437399	-100_to_0_ms	0
0.882175770384491	-100_to_0_ms	0
0.661631827788368	-100_to_0_ms	0
0.441087885192245	-100_to_0_ms	0
0.385951899543215	-100_to_0_ms	0
0.882175770384491	-100_to_0_ms	0
0.606495842139337	-100_to_0_ms	0
0.882175770384491	-100_to_0_ms	0
0.716767813437399	-100_to_0_ms	0
0.661631827788368	-100_to_0_ms	0
0.716767813437399	-100_to_0_ms	0
0.771903799086429	-100_to_0_ms	0
0.882175770384491	-100_to_0_ms	0
0.716767813437399	-100_to_0_ms	0
0.716767813437399	-100_to_0_ms	0
0.551359856490306	-100_to_0_ms	0
0.992447741682552	-100_to_0_ms	0
0.551359856490306	-100_to_0_ms	0
0.606495842139337	-100_to_0_ms	0
0.606495842139337	-100_to_0_ms	0
0.441087885192245	-100_to_0_ms	0
0.661631827788368	-100_to_0_ms	0
0.882175770384491	-100_to_0_ms	0
0.661631827788368	-100_to_0_ms	0
0.716767813437399	-100_to_0_ms	0
0.716767813437399	-100_to_0_ms	0
0.661631827788368	-100_to_0_ms	0
0.441087885192245	-100_to_0_ms	0
0.771903799086429	-100_to_0_ms	0
0.716767813437399	-100_to_0_ms	0
0.937311756033521	-100_to_0_ms	0
0.716767813437399	-100_to_0_ms	0
0.661631827788368	-100_to_0_ms	0
0.716767813437399	-100_to_0_ms	0
0.606495842139337	-100_to_0_ms	0
0.882175770384491	-100_to_0_ms	0
0.661631827788368	-100_to_0_ms	0
0.661631827788368	-100_to_0_ms	0
0.551359856490306	-100_to_0_ms	0
0.496223870841276	-100_to_0_ms	0
0.606495842139337	-100_to_0_ms	0
0.661631827788368	-100_to_0_ms	0
0.606495842139337	-100_to_0_ms	0
0.716767813437399	-100_to_0_ms	0
0.937311756033521	-100_to_0_ms	0
0.606495842139337	-100_to_0_ms	0
0.551359856490306	-100_to_0_ms	0
0.496223870841276	-100_to_0_ms	0
0.661631827788368	-100_to_0_ms	0
0.882175770384491	-100_to_0_ms	0
0.606495842139337	-100_to_0_ms	0
0.606495842139337	-100_to_0_ms	0
0.716767813437399	-100_to_0_ms	0
0.606495842139337	-100_to_0_ms	0
0.82703978473546	-100_to_0_ms	0
0.771903799086429	-100_to_0_ms	0
0.82703978473546	-100_to_0_ms	0
0.82703978473546	-100_to_0_ms	0
0.606495842139337	-100_to_0_ms	0
0.496223870841276	-100_to_0_ms	0
0.441087885192245	-100_to_0_ms	0
0.330815913894184	-100_to_0_ms	0
0.82703978473546	-100_to_0_ms	0
0.496223870841276	-100_to_0_ms	0
1.10271971298061	-100_to_0_ms	0
0.606495842139337	-100_to_0_ms	0
0.441087885192245	-100_to_0_ms	0
0.716767813437399	-100_to_0_ms	0
0.771903799086429	-100_to_0_ms	0
0.937311756033521	-100_to_0_ms	0
0.661631827788368	-100_to_0_ms	0
0.937311756033521	-100_to_0_ms	0
0.606495842139337	-100_to_0_ms	0
0.661631827788368	-100_to_0_ms	0
0.551359856490306	-100_to_0_ms	0
0.551359856490306	-100_to_0_ms	0
0.771903799086429	-100_to_0_ms	0
0.716767813437399	-100_to_0_ms	0
0.661631827788368	-100_to_0_ms	0
0.716767813437399	-100_to_0_ms	0
0.771903799086429	-100_to_0_ms	0
0.496223870841276	-100_to_0_ms	0
0.551359856490306	-100_to_0_ms	0
0.82703978473546	-100_to_0_ms	0
0.716767813437399	-100_to_0_ms	0
0.606495842139337	-100_to_0_ms	0
0.82703978473546	-100_to_0_ms	0
0.661631827788368	-100_to_0_ms	0
0.496223870841276	-100_to_0_ms	0
0.606495842139337	-100_to_0_ms	0
0.441087885192245	-100_to_0_ms	0
0.661631827788368	-100_to_0_ms	0
0.606495842139337	-100_to_0_ms	0
0.661631827788368	-100_to_0_ms	0
0.661631827788368	-100_to_0_ms	0
0.771903799086429	-100_to_0_ms	0
0.606495842139337	-100_to_0_ms	0
0.82703978473546	-100_to_0_ms	0
0.716767813437399	-100_to_0_ms	0
0.716767813437399	-100_to_0_ms	0
0.661631827788368	-100_to_0_ms	0
0.606495842139337	-100_to_0_ms	0
0.661631827788368	-100_to_0_ms	0
0.551359856490306	-100_to_0_ms	0
0.606495842139337	-100_to_0_ms	0
0.661631827788368	-100_to_0_ms	0
0.551359856490306	-100_to_0_ms	0
0.82703978473546	-100_to_0_ms	0
0.882175770384491	-100_to_0_ms	0
0.771903799086429	-100_to_0_ms	0
0.716767813437399	-100_to_0_ms	0
0.606495842139337	-100_to_0_ms	0
0.551359856490306	-100_to_0_ms	0
0.606495842139337	-100_to_0_ms	0
0.716767813437399	-100_to_0_ms	0
0.882175770384491	-100_to_0_ms	0
0.661631827788368	-100_to_0_ms	0
0.937311756033521	-100_to_0_ms	0
0.992447741682552	-100_to_0_ms	0
1.15785569862964	-100_to_0_ms	0
0.771903799086429	-100_to_0_ms	0
0.771903799086429	-100_to_0_ms	0
0.716767813437399	-100_to_0_ms	0
1.15785569862964	-100_to_0_ms	0
1.04758372733158	-100_to_0_ms	0
1.04758372733158	-100_to_0_ms	0
0.771903799086429	-100_to_0_ms	0
0.882175770384491	-100_to_0_ms	0
0.716767813437399	-100_to_0_ms	0
0.771903799086429	-100_to_0_ms	0
0.82703978473546	-100_to_0_ms	0
1.04758372733158	-100_to_0_ms	0
0.771903799086429	-100_to_0_ms	0
0.82703978473546	-100_to_0_ms	0
0.882175770384491	-100_to_0_ms	0
0.992447741682552	-100_to_0_ms	0
0.937311756033521	-100_to_0_ms	0
0.82703978473546	-100_to_0_ms	0
0.992447741682552	-100_to_0_ms	0
0.771903799086429	-100_to_0_ms	0
0.661631827788368	-100_to_0_ms	0
0.82703978473546	-100_to_0_ms	0
0.882175770384491	-100_to_0_ms	0
0.882175770384491	-100_to_0_ms	0
0.82703978473546	-100_to_0_ms	0
0.82703978473546	-100_to_0_ms	0
0.771903799086429	-100_to_0_ms	0
0.82703978473546	-100_to_0_ms	0
0.606495842139337	-100_to_0_ms	0
0.82703978473546	-100_to_0_ms	0
0.937311756033521	-100_to_0_ms	0
0.882175770384491	-100_to_0_ms	0
1.04758372733158	-100_to_0_ms	0
0.882175770384491	-100_to_0_ms	0
0.882175770384491	-100_to_0_ms	0
0.661631827788368	-100_to_0_ms	0
0.937311756033521	-100_to_0_ms	0
0.937311756033521	-100_to_0_ms	0
0.82703978473546	-100_to_0_ms	0
0.992447741682552	-100_to_0_ms	0
0.82703978473546	-100_to_0_ms	0
0.771903799086429	-100_to_0_ms	0
0.716767813437399	-100_to_0_ms	0
0.992447741682552	-100_to_0_ms	0
0.82703978473546	-100_to_0_ms	0
0.661631827788368	-100_to_0_ms	0
0.771903799086429	-100_to_0_ms	0
0.82703978473546	-100_to_0_ms	0
0.771903799086429	-100_to_0_ms	0
0.82703978473546	-100_to_0_ms	0
0.771903799086429	-100_to_0_ms	0
0.937311756033521	-100_to_0_ms	0
0.882175770384491	-100_to_0_ms	0
0.771903799086429	-100_to_0_ms	0
0.82703978473546	-100_to_0_ms	0
0.661631827788368	-100_to_0_ms	0
0.992447741682552	-100_to_0_ms	0
1.15785569862964	-100_to_0_ms	0
0.606495842139337	-100_to_0_ms	0
1.04758372733158	-100_to_0_ms	0
0.606495842139337	-100_to_0_ms	0
0.716767813437399	-100_to_0_ms	0
0.771903799086429	-100_to_0_ms	0
0.937311756033521	-100_to_0_ms	0
0.771903799086429	-100_to_0_ms	0
0.882175770384491	-100_to_0_ms	0
0.882175770384491	-100_to_0_ms	0
0.82703978473546	-100_to_0_ms	0
0.771903799086429	-100_to_0_ms	0
0.771903799086429	-100_to_0_ms	0
0.771903799086429	-100_to_0_ms	0
0.882175770384491	-100_to_0_ms	0
0.716767813437399	-100_to_0_ms	0
0.716767813437399	-100_to_0_ms	0
0.82703978473546	-100_to_0_ms	0
0.661631827788368	-100_to_0_ms	0
0.661631827788368	-100_to_0_ms	0
0.937311756033521	-100_to_0_ms	0
0.661631827788368	-100_to_0_ms	0
0.992447741682552	-100_to_0_ms	0
0.606495842139337	-100_to_0_ms	0
0.992447741682552	-100_to_0_ms	0
0.937311756033521	-100_to_0_ms	0
0.606495842139337	-100_to_0_ms	0
0.716767813437399	-100_to_0_ms	0
0.882175770384491	-100_to_0_ms	0
0.606495842139337	-100_to_0_ms	0
0.716767813437399	-100_to_0_ms	0
0.82703978473546	-100_to_0_ms	0
0.771903799086429	-100_to_0_ms	0
0.771903799086429	-100_to_0_ms	0
0.716767813437399	-100_to_0_ms	0
0.992447741682552	-100_to_0_ms	0
0.661631827788368	-100_to_0_ms	0
0.882175770384491	-100_to_0_ms	0
0.82703978473546	-100_to_0_ms	0
0.992447741682552	-100_to_0_ms	0
0.882175770384491	-100_to_0_ms	0
1.10271971298061	-100_to_0_ms	0
0.937311756033521	-100_to_0_ms	0
0.716767813437399	-100_to_0_ms	0
1.04758372733158	-100_to_0_ms	0
0.771903799086429	-100_to_0_ms	0
0.937311756033521	-100_to_0_ms	0
0.716767813437399	-100_to_0_ms	0
0.551359856490306	-100_to_0_ms	0
0.716767813437399	-100_to_0_ms	0
0.82703978473546	-100_to_0_ms	0
1.04758372733158	-100_to_0_ms	0
0.992447741682552	-100_to_0_ms	0
1.10271971298061	-100_to_0_ms	0
0.992447741682552	-100_to_0_ms	0
0.82703978473546	-100_to_0_ms	0
0.716767813437399	-100_to_0_ms	0
0.882175770384491	-100_to_0_ms	0
1.10271971298061	-100_to_0_ms	0
0.661631827788368	-100_to_0_ms	0
0.992447741682552	-100_to_0_ms	0
0.661631827788368	-100_to_0_ms	0
0.82703978473546	-100_to_0_ms	0
0.771903799086429	-100_to_0_ms	0
0.771903799086429	-100_to_0_ms	0
0.82703978473546	-100_to_0_ms	0
0.82703978473546	-100_to_0_ms	0
0.937311756033521	-100_to_0_ms	0
0.937311756033521	-100_to_0_ms	0
0.771903799086429	-100_to_0_ms	0
0.661631827788368	-100_to_0_ms	0
0.82703978473546	-100_to_0_ms	0
0.551359856490306	-100_to_0_ms	0
1.04758372733158	-100_to_0_ms	0
0.82703978473546	-100_to_0_ms	0
0.882175770384491	-100_to_0_ms	0
1.10271971298061	-100_to_0_ms	0
0.771903799086429	-100_to_0_ms	0
1.2681276699277	-100_to_0_ms	0
0.937311756033521	-100_to_0_ms	0
0.882175770384491	-100_to_0_ms	0
0.937311756033521	-100_to_0_ms	0
0.992447741682552	-100_to_0_ms	0
0.771903799086429	-100_to_0_ms	0
1.04758372733158	-100_to_0_ms	0
0.882175770384491	-100_to_0_ms	0
1.15785569862964	-100_to_0_ms	0
0.882175770384491	-100_to_0_ms	0
1.04758372733158	-100_to_0_ms	0
1.04758372733158	-100_to_0_ms	0
1.10271971298061	-100_to_0_ms	0
1.04758372733158	-100_to_0_ms	0
0.937311756033521	-100_to_0_ms	0
0.82703978473546	-100_to_0_ms	0
0.882175770384491	-100_to_0_ms	0
0.937311756033521	-100_to_0_ms	0
0.882175770384491	-100_to_0_ms	0
0.882175770384491	-100_to_0_ms	0
0.882175770384491	-100_to_0_ms	0
1.04758372733158	-100_to_0_ms	0
0.937311756033521	-100_to_0_ms	0
1.10271971298061	-100_to_0_ms	0
1.10271971298061	-100_to_0_ms	0
0.716767813437399	-100_to_0_ms	0
0.82703978473546	-100_to_0_ms	0
0.992447741682552	-100_to_0_ms	0
0.82703978473546	-100_to_0_ms	0
0.82703978473546	-100_to_0_ms	0
0.82703978473546	-100_to_0_ms	0
0.882175770384491	-100_to_0_ms	0
0.82703978473546	-100_to_0_ms	0
0.882175770384491	-100_to_0_ms	0
1.04758372733158	-100_to_0_ms	0
1.04758372733158	-100_to_0_ms	0
0.661631827788368	-100_to_0_ms	0
0.937311756033521	-100_to_0_ms	0
0.82703978473546	-100_to_0_ms	0
1.04758372733158	-100_to_0_ms	0
0.992447741682552	-100_to_0_ms	0
0.882175770384491	-100_to_0_ms	0
0.937311756033521	-100_to_0_ms	0
0.937311756033521	-100_to_0_ms	0
0.992447741682552	-100_to_0_ms	0
1.10271971298061	-100_to_0_ms	0
0.992447741682552	-100_to_0_ms	0
1.04758372733158	-100_to_0_ms	0
0.771903799086429	-100_to_0_ms	0
1.04758372733158	-100_to_0_ms	0
1.21299168427867	-100_to_0_ms	0
0.882175770384491	-100_to_0_ms	0
0.882175770384491	-100_to_0_ms	0
0.937311756033521	-100_to_0_ms	0
0.992447741682552	-100_to_0_ms	0
1.04758372733158	-100_to_0_ms	0
0.882175770384491	-100_to_0_ms	0
0.992447741682552	-100_to_0_ms	0
0.882175770384491	-100_to_0_ms	0
1.04758372733158	-100_to_0_ms	0
0.882175770384491	-100_to_0_ms	0
0.937311756033521	-100_to_0_ms	0
0.661631827788368	-100_to_0_ms	0
1.15785569862964	-100_to_0_ms	0
0.82703978473546	-100_to_0_ms	0
1.04758372733158	-100_to_0_ms	0
1.04758372733158	-100_to_0_ms	0
0.992447741682552	-100_to_0_ms	0
0.992447741682552	-100_to_0_ms	0
0.882175770384491	-100_to_0_ms	0
1.04758372733158	-100_to_0_ms	0
0.992447741682552	-100_to_0_ms	0
0.882175770384491	-100_to_0_ms	0
0.992447741682552	-100_to_0_ms	0
0.992447741682552	-100_to_0_ms	0
1.10271971298061	-100_to_0_ms	0
0.882175770384491	-100_to_0_ms	0
0.82703978473546	-100_to_0_ms	0
0.992447741682552	-100_to_0_ms	0
0.937311756033521	-100_to_0_ms	0
1.21299168427867	-100_to_0_ms	0
1.04758372733158	-100_to_0_ms	0
0.882175770384491	-100_to_0_ms	0
0.992447741682552	-100_to_0_ms	0
0.937311756033521	-100_to_0_ms	0
1.04758372733158	-100_to_0_ms	0
1.15785569862964	-100_to_0_ms	0
1.15785569862964	-100_to_0_ms	0
0.992447741682552	-100_to_0_ms	0
1.04758372733158	-100_to_0_ms	0
0.771903799086429	-100_to_0_ms	0
0.771903799086429	-100_to_0_ms	0
0.937311756033521	-100_to_0_ms	0
0.992447741682552	-100_to_0_ms	0
1.10271971298061	-100_to_0_ms	0
1.04758372733158	-100_to_0_ms	0
0.771903799086429	-100_to_0_ms	0
0.771903799086429	-100_to_0_ms	0
0.882175770384491	-100_to_0_ms	0
0.937311756033521	-100_to_0_ms	0
0.882175770384491	-100_to_0_ms	0
0.937311756033521	-100_to_0_ms	0
0.82703978473546	-100_to_0_ms	0
0.882175770384491	-100_to_0_ms	0
0.992447741682552	-100_to_0_ms	0
0.937311756033521	-100_to_0_ms	0
1.15785569862964	-100_to_0_ms	0
0.882175770384491	-100_to_0_ms	0
0.882175770384491	-100_to_0_ms	0
0.992447741682552	-100_to_0_ms	0
0.937311756033521	-100_to_0_ms	0
1.04758372733158	-100_to_0_ms	0
0.716767813437399	-100_to_0_ms	0
0.716767813437399	-100_to_0_ms	0
0.992447741682552	-100_to_0_ms	0
0.882175770384491	-100_to_0_ms	0
1.04758372733158	-100_to_0_ms	0
0.992447741682552	-100_to_0_ms	0
1.04758372733158	-100_to_0_ms	0
1.21299168427867	-100_to_0_ms	0
1.21299168427867	-100_to_0_ms	0
1.15785569862964	-100_to_0_ms	0
1.2681276699277	-100_to_0_ms	0
1.04758372733158	-100_to_0_ms	0
1.2681276699277	-100_to_0_ms	0
1.21299168427867	-100_to_0_ms	0
1.21299168427867	-100_to_0_ms	0
1.10271971298061	-100_to_0_ms	0
1.21299168427867	-100_to_0_ms	0
1.04758372733158	-100_to_0_ms	0
1.21299168427867	-100_to_0_ms	0
1.21299168427867	-100_to_0_ms	0
0.992447741682552	-100_to_0_ms	0
1.04758372733158	-100_to_0_ms	0
1.4335356268748	-100_to_0_ms	0
1.15785569862964	-100_to_0_ms	0
1.04758372733158	-100_to_0_ms	0
1.15785569862964	-100_to_0_ms	0
0.992447741682552	-100_to_0_ms	0
1.04758372733158	-100_to_0_ms	0
1.37839964122577	-100_to_0_ms	0
1.10271971298061	-100_to_0_ms	0
1.2681276699277	-100_to_0_ms	0
1.2681276699277	-100_to_0_ms	0
1.15785569862964	-100_to_0_ms	0
1.10271971298061	-100_to_0_ms	0
1.21299168427867	-100_to_0_ms	0
1.2681276699277	-100_to_0_ms	0
1.32326365557674	-100_to_0_ms	0
1.15785569862964	-100_to_0_ms	0
1.15785569862964	-100_to_0_ms	0
1.10271971298061	-100_to_0_ms	0
1.10271971298061	-100_to_0_ms	0
1.15785569862964	-100_to_0_ms	0
0.937311756033521	-100_to_0_ms	0
1.2681276699277	-100_to_0_ms	0
1.10271971298061	-100_to_0_ms	0
1.15785569862964	-100_to_0_ms	0
1.04758372733158	-100_to_0_ms	0
1.2681276699277	-100_to_0_ms	0
1.15785569862964	-100_to_0_ms	0
1.32326365557674	-100_to_0_ms	0
0.992447741682552	-100_to_0_ms	0
1.15785569862964	-100_to_0_ms	0
1.2681276699277	-100_to_0_ms	0
1.21299168427867	-100_to_0_ms	0
1.2681276699277	-100_to_0_ms	0
1.04758372733158	-100_to_0_ms	0
1.15785569862964	-100_to_0_ms	0
1.15785569862964	-100_to_0_ms	0
0.992447741682552	-100_to_0_ms	0
1.04758372733158	-100_to_0_ms	0
1.21299168427867	-100_to_0_ms	0
1.10271971298061	-100_to_0_ms	0
1.2681276699277	-100_to_0_ms	0
1.04758372733158	-100_to_0_ms	0
1.15785569862964	-100_to_0_ms	0
1.10271971298061	-100_to_0_ms	0
1.21299168427867	-100_to_0_ms	0
1.10271971298061	-100_to_0_ms	0
1.04758372733158	-100_to_0_ms	0
1.10271971298061	-100_to_0_ms	0
1.15785569862964	-100_to_0_ms	0
0.992447741682552	-100_to_0_ms	0
1.10271971298061	-100_to_0_ms	0
0.992447741682552	-100_to_0_ms	0
1.21299168427867	-100_to_0_ms	0
1.21299168427867	-100_to_0_ms	0
0.882175770384491	-100_to_0_ms	0
1.32326365557674	-100_to_0_ms	0
0.992447741682552	-100_to_0_ms	0
1.04758372733158	-100_to_0_ms	0
1.04758372733158	-100_to_0_ms	0
0.937311756033521	-100_to_0_ms	0
1.21299168427867	-100_to_0_ms	0
1.15785569862964	-100_to_0_ms	0
1.2681276699277	-100_to_0_ms	0
1.10271971298061	-100_to_0_ms	0
1.04758372733158	-100_to_0_ms	0
1.10271971298061	-100_to_0_ms	0
1.10271971298061	-100_to_0_ms	0
1.15785569862964	-100_to_0_ms	0
1.32326365557674	-100_to_0_ms	0
1.21299168427867	-100_to_0_ms	0
1.15785569862964	-100_to_0_ms	0
1.10271971298061	-100_to_0_ms	0
1.10271971298061	-100_to_0_ms	0
0.882175770384491	-100_to_0_ms	0
0.992447741682552	-100_to_0_ms	0
1.21299168427867	-100_to_0_ms	0
0.937311756033521	-100_to_0_ms	0
1.21299168427867	-100_to_0_ms	0
0.882175770384491	-100_to_0_ms	0
0.992447741682552	-100_to_0_ms	0
1.04758372733158	-100_to_0_ms	0
1.15785569862964	-100_to_0_ms	0
1.04758372733158	-100_to_0_ms	0
0.992447741682552	-100_to_0_ms	0
1.32326365557674	-100_to_0_ms	0
1.21299168427867	-100_to_0_ms	0
1.15785569862964	-100_to_0_ms	0
1.04758372733158	-100_to_0_ms	0
0.882175770384491	-100_to_0_ms	0
1.37839964122577	-100_to_0_ms	0
1.21299168427867	-100_to_0_ms	0
0.165407956947092	-100_to_0_ms	0
1.15785569862964	-100_to_0_ms	0
1.04758372733158	-100_to_0_ms	0
1.04758372733158	-100_to_0_ms	0
0.937311756033521	-100_to_0_ms	0
1.04758372733158	-100_to_0_ms	0
0.937311756033521	-100_to_0_ms	0
1.2681276699277	-100_to_0_ms	0
0.992447741682552	-100_to_0_ms	0
1.15785569862964	-100_to_0_ms	0
1.04758372733158	-100_to_0_ms	0
0.992447741682552	-100_to_0_ms	0
1.21299168427867	-100_to_0_ms	0
1.21299168427867	-100_to_0_ms	0
0.937311756033521	-100_to_0_ms	0
1.32326365557674	-100_to_0_ms	0
1.21299168427867	-100_to_0_ms	0
1.04758372733158	-100_to_0_ms	0
1.10271971298061	-100_to_0_ms	0
1.2681276699277	-100_to_0_ms	0
0.992447741682552	-100_to_0_ms	0
1.15785569862964	-100_to_0_ms	0
0.882175770384491	-100_to_0_ms	0
1.15785569862964	-100_to_0_ms	0
1.04758372733158	-100_to_0_ms	0
0.992447741682552	-100_to_0_ms	0
1.2681276699277	-100_to_0_ms	0
0.992447741682552	-100_to_0_ms	0
1.04758372733158	-100_to_0_ms	0
1.15785569862964	-100_to_0_ms	0
1.15785569862964	-100_to_0_ms	0
1.04758372733158	-100_to_0_ms	0
0.882175770384491	-100_to_0_ms	0
0.82703978473546	-100_to_0_ms	0
1.10271971298061	-100_to_0_ms	0
0.992447741682552	-100_to_0_ms	0
1.15785569862964	-100_to_0_ms	0
0.937311756033521	-100_to_0_ms	0
1.21299168427867	-100_to_0_ms	0
1.15785569862964	-100_to_0_ms	0
1.04758372733158	-100_to_0_ms	0
1.15785569862964	-100_to_0_ms	0
1.04758372733158	-100_to_0_ms	0
1.04758372733158	-100_to_0_ms	0
0.937311756033521	-100_to_0_ms	0
1.21299168427867	-100_to_0_ms	0
1.21299168427867	-100_to_0_ms	0
1.15785569862964	-100_to_0_ms	0
0.992447741682552	-100_to_0_ms	0
1.10271971298061	-100_to_0_ms	0
1.2681276699277	-100_to_0_ms	0
1.04758372733158	-100_to_0_ms	0
1.15785569862964	-100_to_0_ms	0
0.937311756033521	-100_to_0_ms	0
1.04758372733158	-100_to_0_ms	0
0.882175770384491	-100_to_0_ms	0
1.10271971298061	-100_to_0_ms	0
1.15785569862964	-100_to_0_ms	0
1.2681276699277	-100_to_0_ms	0
1.04758372733158	-100_to_0_ms	0
1.10271971298061	-100_to_0_ms	0
1.10271971298061	-100_to_0_ms	0
1.10271971298061	-100_to_0_ms	0
0.992447741682552	-100_to_0_ms	0
1.15785569862964	-100_to_0_ms	0
1.21299168427867	-100_to_0_ms	0
1.04758372733158	-100_to_0_ms	0
1.04758372733158	-100_to_0_ms	0
1.10271971298061	-100_to_0_ms	0
0.992447741682552	-100_to_0_ms	0
1.15785569862964	-100_to_0_ms	0
1.37839964122577	-100_to_0_ms	0
1.21299168427867	-100_to_0_ms	0
0.937311756033521	-100_to_0_ms	0
1.21299168427867	-100_to_0_ms	0
1.10271971298061	-100_to_0_ms	0
1.04758372733158	-100_to_0_ms	0
1.10271971298061	-100_to_0_ms	0
1.2681276699277	-100_to_0_ms	0
1.2681276699277	-100_to_0_ms	0
1.10271971298061	-100_to_0_ms	0
1.04758372733158	-100_to_0_ms	0
1.04758372733158	-100_to_0_ms	0
1.15785569862964	-100_to_0_ms	0
1.04758372733158	-100_to_0_ms	0
0.937311756033521	-100_to_0_ms	0
1.15785569862964	-100_to_0_ms	0
1.10271971298061	-100_to_0_ms	0
0.937311756033521	-100_to_0_ms	0
0.992447741682552	-100_to_0_ms	0
1.04758372733158	-100_to_0_ms	0
1.10271971298061	-100_to_0_ms	0
1.21299168427867	-100_to_0_ms	0
1.10271971298061	-100_to_0_ms	0
1.32326365557674	-100_to_0_ms	0
0.937311756033521	-100_to_0_ms	0
1.10271971298061	-100_to_0_ms	0
1.15785569862964	-100_to_0_ms	0
1.21299168427867	-100_to_0_ms	0
1.15785569862964	-100_to_0_ms	0
1.2681276699277	-100_to_0_ms	0
1.15785569862964	-100_to_0_ms	0
1.04758372733158	-100_to_0_ms	0
1.10271971298061	-100_to_0_ms	0
1.2681276699277	-100_to_0_ms	0
1.04758372733158	-100_to_0_ms	0
1.21299168427867	-100_to_0_ms	0
1.21299168427867	-100_to_0_ms	0
0.882175770384491	-100_to_0_ms	0
1.04758372733158	-100_to_0_ms	0
1.21299168427867	-100_to_0_ms	0
0.992447741682552	-100_to_0_ms	0
1.10271971298061	-100_to_0_ms	0
1.04758372733158	-100_to_0_ms	0
1.15785569862964	-100_to_0_ms	0
0.882175770384491	-100_to_0_ms	0
1.15785569862964	-100_to_0_ms	0
1.21299168427867	-100_to_0_ms	0
1.15785569862964	-100_to_0_ms	0
1.04758372733158	-100_to_0_ms	0
1.15785569862964	-100_to_0_ms	0
1.04758372733158	-100_to_0_ms	0
1.32326365557674	-100_to_0_ms	0
1.04758372733158	-100_to_0_ms	0
0.82703978473546	-100_to_0_ms	0
1.10271971298061	-100_to_0_ms	0
1.04758372733158	-100_to_0_ms	0
0.992447741682552	-100_to_0_ms	0
1.21299168427867	-100_to_0_ms	0
1.04758372733158	-100_to_0_ms	0
1.10271971298061	-100_to_0_ms	0
1.15785569862964	-100_to_0_ms	0
1.10271971298061	-100_to_0_ms	0
1.04758372733158	-100_to_0_ms	0
0.992447741682552	-100_to_0_ms	0
1.15785569862964	-100_to_0_ms	0
1.15785569862964	-100_to_0_ms	0
0.937311756033521	-100_to_0_ms	0
1.04758372733158	-100_to_0_ms	0
1.04758372733158	-100_to_0_ms	0
1.2681276699277	-100_to_0_ms	0
1.21299168427867	-100_to_0_ms	0
1.04758372733158	-100_to_0_ms	0
1.21299168427867	-100_to_0_ms	0
0.992447741682552	-100_to_0_ms	0
0.937311756033521	-100_to_0_ms	0
1.15785569862964	-100_to_0_ms	0
0.937311756033521	-100_to_0_ms	0
1.04758372733158	-100_to_0_ms	0
1.10271971298061	-100_to_0_ms	0
1.10271971298061	-100_to_0_ms	0
0.992447741682552	-100_to_0_ms	0
0.937311756033521	-100_to_0_ms	0
1.10271971298061	-100_to_0_ms	0
0.937311756033521	-100_to_0_ms	0
0.882175770384491	-100_to_0_ms	0
0.82703978473546	-100_to_0_ms	0
1.04758372733158	-100_to_0_ms	0
1.21299168427867	-100_to_0_ms	0
1.21299168427867	-100_to_0_ms	0
1.15785569862964	-100_to_0_ms	0
1.04758372733158	-100_to_0_ms	0
1.21299168427867	-100_to_0_ms	0
1.15785569862964	-100_to_0_ms	0
0.992447741682552	-100_to_0_ms	0
1.10271971298061	-100_to_0_ms	0
0.937311756033521	-100_to_0_ms	0
1.2681276699277	-100_to_0_ms	0
0.992447741682552	-100_to_0_ms	0
0.937311756033521	-100_to_0_ms	0
1.21299168427867	-100_to_0_ms	0
1.21299168427867	-100_to_0_ms	0
1.10271971298061	-100_to_0_ms	0
0.992447741682552	-100_to_0_ms	0
1.15785569862964	-100_to_0_ms	0
1.10271971298061	-100_to_0_ms	0
1.15785569862964	-100_to_0_ms	0
1.21299168427867	-100_to_0_ms	0
0.937311756033521	-100_to_0_ms	0
1.2681276699277	-100_to_0_ms	0
1.2681276699277	-100_to_0_ms	0
0.992447741682552	-100_to_0_ms	0
1.2681276699277	-100_to_0_ms	0
0.992447741682552	-100_to_0_ms	0
1.15785569862964	-100_to_0_ms	0
0.992447741682552	-100_to_0_ms	0
1.21299168427867	-100_to_0_ms	0
0.937311756033521	-100_to_0_ms	0
1.04758372733158	-100_to_0_ms	0
0.82703978473546	-100_to_0_ms	0
0.82703978473546	-100_to_0_ms	0
0.82703978473546	-100_to_0_ms	0
1.21299168427867	-100_to_0_ms	0
0.992447741682552	-100_to_0_ms	0
0.937311756033521	-100_to_0_ms	0
0.992447741682552	-100_to_0_ms	0
1.04758372733158	-100_to_0_ms	0
0.992447741682552	-100_to_0_ms	0
0.992447741682552	-100_to_0_ms	0
1.21299168427867	-100_to_0_ms	0
1.21299168427867	-100_to_0_ms	0
0.992447741682552	-100_to_0_ms	0
1.15785569862964	-100_to_0_ms	0
0.882175770384491	-100_to_0_ms	0
0.82703978473546	-100_to_0_ms	0
1.04758372733158	-100_to_0_ms	0
1.04758372733158	-100_to_0_ms	0
1.21299168427867	-100_to_0_ms	0
0.992447741682552	-100_to_0_ms	0
1.10271971298061	-100_to_0_ms	0
0.992447741682552	-100_to_0_ms	0
1.04758372733158	-100_to_0_ms	0
1.2681276699277	-100_to_0_ms	0
1.21299168427867	-100_to_0_ms	0
0.992447741682552	-100_to_0_ms	0
1.04758372733158	-100_to_0_ms	0
0.937311756033521	-100_to_0_ms	0
1.10271971298061	-100_to_0_ms	0
1.15785569862964	-100_to_0_ms	0
0.716767813437399	-100_to_0_ms	0
1.21299168427867	-100_to_0_ms	0
1.15785569862964	-100_to_0_ms	0
0.882175770384491	-100_to_0_ms	0
0.882175770384491	-100_to_0_ms	0
0.937311756033521	-100_to_0_ms	0
1.04758372733158	-100_to_0_ms	0
1.10271971298061	-100_to_0_ms	0
1.21299168427867	-100_to_0_ms	0
1.15785569862964	-100_to_0_ms	0
0.771903799086429	-100_to_0_ms	0
0.82703978473546	-100_to_0_ms	0
0.882175770384491	-100_to_0_ms	0
1.4335356268748	-100_to_0_ms	0
1.2681276699277	-100_to_0_ms	0
1.04758372733158	-100_to_0_ms	0
1.10271971298061	-100_to_0_ms	0
1.15785569862964	-100_to_0_ms	0
0.882175770384491	-100_to_0_ms	0
1.10271971298061	-100_to_0_ms	0
0.937311756033521	-100_to_0_ms	0
1.21299168427867	-100_to_0_ms	0
0.992447741682552	-100_to_0_ms	0
0.992447741682552	-100_to_0_ms	0
1.10271971298061	-100_to_0_ms	0
1.04758372733158	-100_to_0_ms	0
1.15785569862964	-100_to_0_ms	0
0.992447741682552	-100_to_0_ms	0
0.992447741682552	-100_to_0_ms	0
1.04758372733158	-100_to_0_ms	0
0.992447741682552	-100_to_0_ms	0
1.04758372733158	-100_to_0_ms	0
1.10271971298061	-100_to_0_ms	0
1.32326365557674	-100_to_0_ms	0
0.937311756033521	-100_to_0_ms	0
0.882175770384491	-100_to_0_ms	0
1.04758372733158	-100_to_0_ms	0
1.10271971298061	-100_to_0_ms	0
0.882175770384491	-100_to_0_ms	0
1.10271971298061	-100_to_0_ms	0
0.82703978473546	-100_to_0_ms	0
1.21299168427867	-100_to_0_ms	0
0.882175770384491	-100_to_0_ms	0
1.04758372733158	-100_to_0_ms	0
0.992447741682552	-100_to_0_ms	0
1.2681276699277	-100_to_0_ms	0
1.04758372733158	-100_to_0_ms	0
1.10271971298061	-100_to_0_ms	0
0.937311756033521	-100_to_0_ms	0
1.21299168427867	-100_to_0_ms	0
1.2681276699277	-100_to_0_ms	0
1.2681276699277	-100_to_0_ms	0
1.15785569862964	-100_to_0_ms	0
1.15785569862964	-100_to_0_ms	0
1.2681276699277	-100_to_0_ms	0
0.882175770384491	-100_to_0_ms	0
1.04758372733158	-100_to_0_ms	0
1.10271971298061	-100_to_0_ms	0
1.15785569862964	-100_to_0_ms	0
1.04758372733158	-100_to_0_ms	0
0.771903799086429	-100_to_0_ms	0
0.937311756033521	-100_to_0_ms	0
1.15785569862964	-100_to_0_ms	0
0.937311756033521	-100_to_0_ms	0
0.992447741682552	-100_to_0_ms	0
0.882175770384491	-100_to_0_ms	0
1.04758372733158	-100_to_0_ms	0
0.882175770384491	-100_to_0_ms	0
0.992447741682552	-100_to_0_ms	0
0.82703978473546	-100_to_0_ms	0
0.937311756033521	-100_to_0_ms	0
1.04758372733158	-100_to_0_ms	0
0.992447741682552	-100_to_0_ms	0
1.04758372733158	-100_to_0_ms	0
1.15785569862964	-100_to_0_ms	0
1.10271971298061	-100_to_0_ms	0
0.937311756033521	-100_to_0_ms	0
0.882175770384491	-100_to_0_ms	0
0.937311756033521	-100_to_0_ms	0
1.32326365557674	-100_to_0_ms	0
1.10271971298061	-100_to_0_ms	0
1.21299168427867	-100_to_0_ms	0
1.10271971298061	-100_to_0_ms	0
1.15785569862964	-100_to_0_ms	0
0.992447741682552	-100_to_0_ms	0
1.15785569862964	-100_to_0_ms	0
1.04758372733158	-100_to_0_ms	0
1.21299168427867	-100_to_0_ms	0
1.10271971298061	-100_to_0_ms	0
0.937311756033521	-100_to_0_ms	0
0.992447741682552	-100_to_0_ms	0
0.992447741682552	-100_to_0_ms	0
0.937311756033521	-100_to_0_ms	0
1.04758372733158	-100_to_0_ms	0
0.937311756033521	-100_to_0_ms	0
0.937311756033521	-100_to_0_ms	0
1.21299168427867	-100_to_0_ms	0
1.04758372733158	-100_to_0_ms	0
1.32326365557674	-100_to_0_ms	0
1.04758372733158	-100_to_0_ms	0
0.882175770384491	-100_to_0_ms	0
0.992447741682552	-100_to_0_ms	0
0.937311756033521	-100_to_0_ms	0
1.15785569862964	-100_to_0_ms	0
1.21299168427867	-100_to_0_ms	0
0.882175770384491	-100_to_0_ms	0
0.882175770384491	-100_to_0_ms	0
1.15785569862964	-100_to_0_ms	0
1.10271971298061	-100_to_0_ms	0
1.10271971298061	-100_to_0_ms	0
1.15785569862964	-100_to_0_ms	0
1.10271971298061	-100_to_0_ms	0
0.82703978473546	-100_to_0_ms	0
1.10271971298061	-100_to_0_ms	0
1.10271971298061	-100_to_0_ms	0
0.937311756033521	-100_to_0_ms	0
0.992447741682552	-100_to_0_ms	0
1.15785569862964	-100_to_0_ms	0
1.21299168427867	-100_to_0_ms	0
0.992447741682552	-100_to_0_ms	0
1.10271971298061	-100_to_0_ms	0
0.937311756033521	-100_to_0_ms	0
0.937311756033521	-100_to_0_ms	0
0.992447741682552	-100_to_0_ms	0
1.04758372733158	-100_to_0_ms	0
1.2681276699277	-100_to_0_ms	0
1.04758372733158	-100_to_0_ms	0
0.882175770384491	-100_to_0_ms	0
0.937311756033521	-100_to_0_ms	0
1.10271971298061	-100_to_0_ms	0
0.937311756033521	-100_to_0_ms	0
1.2681276699277	-100_to_0_ms	0
1.04758372733158	-100_to_0_ms	0
1.04758372733158	-100_to_0_ms	0
1.04758372733158	-100_to_0_ms	0
0.716767813437399	-100_to_0_ms	0
0.992447741682552	-100_to_0_ms	0
1.04758372733158	-100_to_0_ms	0
0.992447741682552	-100_to_0_ms	0
1.10271971298061	-100_to_0_ms	0
1.04758372733158	-100_to_0_ms	0
1.10271971298061	-100_to_0_ms	0
0.937311756033521	-100_to_0_ms	0
1.10271971298061	-100_to_0_ms	0
0.882175770384491	-100_to_0_ms	0
0.937311756033521	-100_to_0_ms	0
1.21299168427867	-100_to_0_ms	0
0.937311756033521	-100_to_0_ms	0
1.10271971298061	-100_to_0_ms	0
0.992447741682552	-100_to_0_ms	0
1.10271971298061	-100_to_0_ms	0
0.882175770384491	-100_to_0_ms	0
0.992447741682552	-100_to_0_ms	0
0.992447741682552	-100_to_0_ms	0
1.04758372733158	-100_to_0_ms	0
1.04758372733158	-100_to_0_ms	0
1.15785569862964	-100_to_0_ms	0
1.04758372733158	-100_to_0_ms	0
1.04758372733158	-100_to_0_ms	0
0.992447741682552	-100_to_0_ms	0
0.992447741682552	-100_to_0_ms	0
0.937311756033521	-100_to_0_ms	0
0.661631827788368	-100_to_0_ms	0
0.992447741682552	-100_to_0_ms	0
1.04758372733158	-100_to_0_ms	0
0.992447741682552	-100_to_0_ms	0
1.15785569862964	-100_to_0_ms	0
0.992447741682552	-100_to_0_ms	0
0.937311756033521	-100_to_0_ms	0
1.15785569862964	-100_to_0_ms	0
1.2681276699277	-100_to_0_ms	0
0.937311756033521	-100_to_0_ms	0
0.937311756033521	-100_to_0_ms	0
0.992447741682552	-100_to_0_ms	0
1.15785569862964	-100_to_0_ms	0
1.04758372733158	-100_to_0_ms	0
1.15785569862964	-100_to_0_ms	0
1.04758372733158	-100_to_0_ms	0
1.15785569862964	-100_to_0_ms	0
1.32326365557674	-100_to_0_ms	0
1.10271971298061	-100_to_0_ms	0
1.21299168427867	-100_to_0_ms	0
0.882175770384491	-100_to_0_ms	0
1.21299168427867	-100_to_0_ms	0
0.937311756033521	-100_to_0_ms	0
1.15785569862964	-100_to_0_ms	0
0.82703978473546	-100_to_0_ms	0
1.15785569862964	-100_to_0_ms	0
1.2681276699277	-100_to_0_ms	0
1.15785569862964	-100_to_0_ms	0
0.937311756033521	-100_to_0_ms	0
0.882175770384491	-100_to_0_ms	0
1.15785569862964	-100_to_0_ms	0
0.882175770384491	-100_to_0_ms	0
1.04758372733158	-100_to_0_ms	0
0.937311756033521	-100_to_0_ms	0
0.992447741682552	-100_to_0_ms	0
1.15785569862964	-100_to_0_ms	0
1.21299168427867	-100_to_0_ms	0
0.992447741682552	-100_to_0_ms	0
1.04758372733158	-100_to_0_ms	0
1.15785569862964	-100_to_0_ms	0
0.937311756033521	-100_to_0_ms	0
1.10271971298061	-100_to_0_ms	0
1.04758372733158	-100_to_0_ms	0
1.32326365557674	-100_to_0_ms	0
0.937311756033521	-100_to_0_ms	0
1.10271971298061	-100_to_0_ms	0
0.937311756033521	-100_to_0_ms	0
0.937311756033521	-100_to_0_ms	0
0.992447741682552	-100_to_0_ms	0
1.04758372733158	-100_to_0_ms	0
1.15785569862964	-100_to_0_ms	0
1.04758372733158	-100_to_0_ms	0
1.10271971298061	-100_to_0_ms	0
1.21299168427867	-100_to_0_ms	0
1.04758372733158	-100_to_0_ms	0
0.82703978473546	-100_to_0_ms	0
0.937311756033521	-100_to_0_ms	0
0.882175770384491	-100_to_0_ms	0
1.04758372733158	-100_to_0_ms	0
1.10271971298061	-100_to_0_ms	0
1.04758372733158	-100_to_0_ms	0
1.04758372733158	-100_to_0_ms	0
1.21299168427867	-100_to_0_ms	0
1.10271971298061	-100_to_0_ms	0
1.21299168427867	-100_to_0_ms	0
1.10271971298061	-100_to_0_ms	0
1.15785569862964	-100_to_0_ms	0
0.992447741682552	-100_to_0_ms	0
1.15785569862964	-100_to_0_ms	0
0.992447741682552	-100_to_0_ms	0
1.04758372733158	-100_to_0_ms	0
1.21299168427867	-100_to_0_ms	0
1.10271971298061	-100_to_0_ms	0
1.04758372733158	-100_to_0_ms	0
1.15785569862964	-100_to_0_ms	0
1.04758372733158	-100_to_0_ms	0
0.882175770384491	-100_to_0_ms	0
1.10271971298061	-100_to_0_ms	0
0.937311756033521	-100_to_0_ms	0
1.21299168427867	-100_to_0_ms	0
1.10271971298061	-100_to_0_ms	0
1.21299168427867	-100_to_0_ms	0
1.04758372733158	-100_to_0_ms	0
1.10271971298061	-100_to_0_ms	0
0.992447741682552	-100_to_0_ms	0
1.10271971298061	-100_to_0_ms	0
1.04758372733158	-100_to_0_ms	0
1.04758372733158	-100_to_0_ms	0
1.10271971298061	-100_to_0_ms	0
1.10271971298061	-100_to_0_ms	0
1.10271971298061	-100_to_0_ms	0
0.937311756033521	-100_to_0_ms	0
1.04758372733158	-100_to_0_ms	0
0.661631827788368	-100_to_0_ms	0
1.10271971298061	-100_to_0_ms	0
0.882175770384491	-100_to_0_ms	0
1.10271971298061	-100_to_0_ms	0
1.15785569862964	-100_to_0_ms	0
1.04758372733158	-100_to_0_ms	0
1.04758372733158	-100_to_0_ms	0
1.10271971298061	-100_to_0_ms	0
0.992447741682552	-100_to_0_ms	0
1.04758372733158	-100_to_0_ms	0
1.10271971298061	-100_to_0_ms	0
1.15785569862964	-100_to_0_ms	0
0.882175770384491	-100_to_0_ms	0
0.882175770384491	-100_to_0_ms	0
1.21299168427867	-100_to_0_ms	0
1.04758372733158	-100_to_0_ms	0
1.32326365557674	-100_to_0_ms	0
0.882175770384491	-100_to_0_ms	0
1.04758372733158	-100_to_0_ms	0
0.937311756033521	-100_to_0_ms	0
1.21299168427867	-100_to_0_ms	0
1.15785569862964	-100_to_0_ms	0
1.21299168427867	-100_to_0_ms	0
0.882175770384491	-100_to_0_ms	0
1.21299168427867	-100_to_0_ms	0
0.937311756033521	-100_to_0_ms	0
1.04758372733158	-100_to_0_ms	0
0.992447741682552	-100_to_0_ms	0
0.992447741682552	-100_to_0_ms	0
1.2681276699277	-100_to_0_ms	0
0.992447741682552	-100_to_0_ms	0
0.992447741682552	-100_to_0_ms	0
0.992447741682552	-100_to_0_ms	0
1.21299168427867	-100_to_0_ms	0
0.82703978473546	-100_to_0_ms	0
1.04758372733158	-100_to_0_ms	0
1.15785569862964	-100_to_0_ms	0
1.04758372733158	-100_to_0_ms	0
1.2681276699277	-100_to_0_ms	0
1.15785569862964	-100_to_0_ms	0
0.771903799086429	-100_to_0_ms	0
1.10271971298061	-100_to_0_ms	0
1.32326365557674	-100_to_0_ms	0
1.21299168427867	-100_to_0_ms	0
0.82703978473546	-100_to_0_ms	0
0.937311756033521	-100_to_0_ms	0
0.882175770384491	-100_to_0_ms	0
1.10271971298061	-100_to_0_ms	0
1.15785569862964	-100_to_0_ms	0
0.992447741682552	-100_to_0_ms	0
1.2681276699277	-100_to_0_ms	0
0.937311756033521	-100_to_0_ms	0
0.771903799086429	-100_to_0_ms	0
1.10271971298061	-100_to_0_ms	0
1.04758372733158	-100_to_0_ms	0
1.32326365557674	-100_to_0_ms	0
1.10271971298061	-100_to_0_ms	0
0.937311756033521	-100_to_0_ms	0
0.882175770384491	-100_to_0_ms	0
1.4335356268748	-100_to_0_ms	0
1.10271971298061	-100_to_0_ms	0
1.10271971298061	-100_to_0_ms	0
1.21299168427867	-100_to_0_ms	0
1.04758372733158	-100_to_0_ms	0
1.15785569862964	-100_to_0_ms	0
1.15785569862964	-100_to_0_ms	0
1.15785569862964	-100_to_0_ms	0
1.15785569862964	-100_to_0_ms	0
0.937311756033521	-100_to_0_ms	0
1.15785569862964	-100_to_0_ms	0
1.10271971298061	-100_to_0_ms	0
1.10271971298061	-100_to_0_ms	0
0.882175770384491	-100_to_0_ms	0
0.992447741682552	-100_to_0_ms	0
0.992447741682552	-100_to_0_ms	0
0.937311756033521	-100_to_0_ms	0
1.10271971298061	-100_to_0_ms	0
0.992447741682552	-100_to_0_ms	0
0.937311756033521	-100_to_0_ms	0
0.992447741682552	-100_to_0_ms	0
0.937311756033521	-100_to_0_ms	0
1.2681276699277	-100_to_0_ms	0
0.937311756033521	-100_to_0_ms	0
0.992447741682552	-100_to_0_ms	0
0.992447741682552	-100_to_0_ms	0
0.992447741682552	-100_to_0_ms	0
0.992447741682552	-100_to_0_ms	0
0.992447741682552	-100_to_0_ms	0
0.937311756033521	-100_to_0_ms	0
0.937311756033521	-100_to_0_ms	0
0.992447741682552	-100_to_0_ms	0
0.882175770384491	-100_to_0_ms	0
1.10271971298061	-100_to_0_ms	0
0.82703978473546	-100_to_0_ms	0
0.716767813437399	-100_to_0_ms	0
1.04758372733158	-100_to_0_ms	0
1.04758372733158	-100_to_0_ms	0
1.04758372733158	-100_to_0_ms	0
1.2681276699277	-100_to_0_ms	0
1.10271971298061	-100_to_0_ms	0
0.992447741682552	-100_to_0_ms	0
1.15785569862964	-100_to_0_ms	0
1.10271971298061	-100_to_0_ms	0
0.992447741682552	-100_to_0_ms	0
1.10271971298061	-100_to_0_ms	0
1.10271971298061	-100_to_0_ms	0
0.992447741682552	-100_to_0_ms	0
0.82703978473546	-100_to_0_ms	0
0.992447741682552	-100_to_0_ms	0
1.15785569862964	-100_to_0_ms	0
1.04758372733158	-100_to_0_ms	0
0.992447741682552	-100_to_0_ms	0
1.10271971298061	-100_to_0_ms	0
1.21299168427867	-100_to_0_ms	0
0.882175770384491	-100_to_0_ms	0
1.04758372733158	-100_to_0_ms	0
0.771903799086429	-100_to_0_ms	0
1.15785569862964	-100_to_0_ms	0
0.882175770384491	-100_to_0_ms	0
1.15785569862964	-100_to_0_ms	0
1.15785569862964	-100_to_0_ms	0
1.04758372733158	-100_to_0_ms	0
1.2681276699277	-100_to_0_ms	0
0.771903799086429	-100_to_0_ms	0
0.882175770384491	-100_to_0_ms	0
1.21299168427867	-100_to_0_ms	0
0.992447741682552	-100_to_0_ms	0
1.10271971298061	-100_to_0_ms	0
0.937311756033521	-100_to_0_ms	0
0.992447741682552	-100_to_0_ms	0
1.15785569862964	-100_to_0_ms	0
0.937311756033521	-100_to_0_ms	0
1.15785569862964	-100_to_0_ms	0
0.992447741682552	-100_to_0_ms	0
0.937311756033521	-100_to_0_ms	0
1.04758372733158	-100_to_0_ms	0
0.882175770384491	-100_to_0_ms	0
1.15785569862964	-100_to_0_ms	0
1.04758372733158	-100_to_0_ms	0
0.992447741682552	-100_to_0_ms	0
0.992447741682552	-100_to_0_ms	0
1.15785569862964	-100_to_0_ms	0
1.21299168427867	-100_to_0_ms	0
1.2681276699277	-100_to_0_ms	0
1.15785569862964	-100_to_0_ms	0
0.992447741682552	-100_to_0_ms	0
1.10271971298061	-100_to_0_ms	0
0.937311756033521	-100_to_0_ms	0
1.04758372733158	-100_to_0_ms	0
1.04758372733158	-100_to_0_ms	0
0.882175770384491	-100_to_0_ms	0
0.716767813437399	-100_to_0_ms	0
1.15785569862964	-100_to_0_ms	0
0.992447741682552	-100_to_0_ms	0
1.10271971298061	-100_to_0_ms	0
1.21299168427867	-100_to_0_ms	0
0.937311756033521	-100_to_0_ms	0
0.992447741682552	-100_to_0_ms	0
1.04758372733158	-100_to_0_ms	0
1.2681276699277	-100_to_0_ms	0
0.992447741682552	-100_to_0_ms	0
1.4335356268748	-100_to_0_ms	0
1.10271971298061	-100_to_0_ms	0
1.04758372733158	-100_to_0_ms	0
0.937311756033521	-100_to_0_ms	0
0.937311756033521	-100_to_0_ms	0
0.882175770384491	-100_to_0_ms	0
1.21299168427867	-100_to_0_ms	0
0.716767813437399	-100_to_0_ms	0
1.2681276699277	-100_to_0_ms	0
0.937311756033521	-100_to_0_ms	0
0.882175770384491	-100_to_0_ms	0
0.992447741682552	-100_to_0_ms	0
1.10271971298061	-100_to_0_ms	0
1.10271971298061	-100_to_0_ms	0
1.10271971298061	-100_to_0_ms	0
1.10271971298061	-100_to_0_ms	0
1.04758372733158	-100_to_0_ms	0
0.606495842139337	-100_to_0_ms	0
0.882175770384491	-100_to_0_ms	0
1.10271971298061	-100_to_0_ms	0
0.992447741682552	-100_to_0_ms	0
0.882175770384491	-100_to_0_ms	0
0.992447741682552	-100_to_0_ms	0
1.21299168427867	-100_to_0_ms	0
0.937311756033521	-100_to_0_ms	0
1.15785569862964	-100_to_0_ms	0
1.10271971298061	-100_to_0_ms	0
1.15785569862964	-100_to_0_ms	0
1.2681276699277	-100_to_0_ms	0
0.992447741682552	-100_to_0_ms	0
0.882175770384491	-100_to_0_ms	0
1.21299168427867	-100_to_0_ms	0
1.10271971298061	-100_to_0_ms	0
1.2681276699277	-100_to_0_ms	0
1.04758372733158	-100_to_0_ms	0
1.10271971298061	-100_to_0_ms	0
0.882175770384491	-100_to_0_ms	0
0.882175770384491	-100_to_0_ms	0
0.937311756033521	-100_to_0_ms	0
1.15785569862964	-100_to_0_ms	0
1.04758372733158	-100_to_0_ms	0
1.04758372733158	-100_to_0_ms	0
1.21299168427867	-100_to_0_ms	0
0.716767813437399	-100_to_0_ms	0
1.21299168427867	-100_to_0_ms	0
1.2681276699277	-100_to_0_ms	0
0.937311756033521	-100_to_0_ms	0
0.882175770384491	-100_to_0_ms	0
0.992447741682552	-100_to_0_ms	0
1.10271971298061	-100_to_0_ms	0
0.882175770384491	-100_to_0_ms	0
1.32326365557674	-100_to_0_ms	0
1.04758372733158	-100_to_0_ms	0
1.10271971298061	-100_to_0_ms	0
0.882175770384491	-100_to_0_ms	0
0.937311756033521	-100_to_0_ms	0
0.992447741682552	-100_to_0_ms	0
1.32326365557674	-100_to_0_ms	0
1.10271971298061	-100_to_0_ms	0
0.882175770384491	-100_to_0_ms	0
1.10271971298061	-100_to_0_ms	0
1.10271971298061	-100_to_0_ms	0
0.937311756033521	-100_to_0_ms	0
1.15785569862964	-100_to_0_ms	0
1.10271971298061	-100_to_0_ms	0
1.15785569862964	-100_to_0_ms	0
1.10271971298061	-100_to_0_ms	0
1.10271971298061	-100_to_0_ms	0
1.2681276699277	-100_to_0_ms	0
1.10271971298061	-100_to_0_ms	0
1.15785569862964	-100_to_0_ms	0
1.15785569862964	-100_to_0_ms	0
0.992447741682552	-100_to_0_ms	0
0.992447741682552	-100_to_0_ms	0
1.15785569862964	-100_to_0_ms	0
1.15785569862964	-100_to_0_ms	0
1.15785569862964	-100_to_0_ms	0
0.716767813437399	-100_to_0_ms	0
1.04758372733158	-100_to_0_ms	0
1.15785569862964	-100_to_0_ms	0
1.2681276699277	-100_to_0_ms	0
1.37839964122577	-100_to_0_ms	0
1.04758372733158	-100_to_0_ms	0
1.32326365557674	-100_to_0_ms	0
1.04758372733158	-100_to_0_ms	0
0.937311756033521	-100_to_0_ms	0
1.2681276699277	-100_to_0_ms	0
1.04758372733158	-100_to_0_ms	0
1.04758372733158	-100_to_0_ms	0
1.2681276699277	-100_to_0_ms	0
0.882175770384491	-100_to_0_ms	0
0.937311756033521	-100_to_0_ms	0
1.21299168427867	-100_to_0_ms	0
1.15785569862964	-100_to_0_ms	0
1.21299168427867	-100_to_0_ms	0
1.10271971298061	-100_to_0_ms	0
1.21299168427867	-100_to_0_ms	0
0.937311756033521	-100_to_0_ms	0
1.10271971298061	-100_to_0_ms	0
1.32326365557674	-100_to_0_ms	0
0.992447741682552	-100_to_0_ms	0
1.21299168427867	-100_to_0_ms	0
1.04758372733158	-100_to_0_ms	0
0.937311756033521	-100_to_0_ms	0
1.21299168427867	-100_to_0_ms	0
1.21299168427867	-100_to_0_ms	0
1.2681276699277	-100_to_0_ms	0
1.04758372733158	-100_to_0_ms	0
1.10271971298061	-100_to_0_ms	0
0.992447741682552	-100_to_0_ms	0
1.2681276699277	-100_to_0_ms	0
0.771903799086429	-100_to_0_ms	0
0.882175770384491	-100_to_0_ms	0
0.992447741682552	-100_to_0_ms	0
1.21299168427867	-100_to_0_ms	0
1.10271971298061	-100_to_0_ms	0
1.10271971298061	-100_to_0_ms	0
1.04758372733158	-100_to_0_ms	0
0.937311756033521	-100_to_0_ms	0
0.882175770384491	-100_to_0_ms	0
1.04758372733158	-100_to_0_ms	0
1.04758372733158	-100_to_0_ms	0
0.82703978473546	-100_to_0_ms	0
1.2681276699277	-100_to_0_ms	0
1.15785569862964	-100_to_0_ms	0
1.10271971298061	-100_to_0_ms	0
1.21299168427867	-100_to_0_ms	0
0.882175770384491	-100_to_0_ms	0
1.04758372733158	-100_to_0_ms	0
1.15785569862964	-100_to_0_ms	0
1.10271971298061	-100_to_0_ms	0
1.21299168427867	-100_to_0_ms	0
0.937311756033521	-100_to_0_ms	0
1.10271971298061	-100_to_0_ms	0
1.15785569862964	-100_to_0_ms	0
1.21299168427867	-100_to_0_ms	0
1.15785569862964	-100_to_0_ms	0
1.21299168427867	-100_to_0_ms	0
0.992447741682552	-100_to_0_ms	0
1.21299168427867	-100_to_0_ms	0
1.21299168427867	-100_to_0_ms	0
1.21299168427867	-100_to_0_ms	0
1.10271971298061	-100_to_0_ms	0
1.10271971298061	-100_to_0_ms	0
0.937311756033521	-100_to_0_ms	0
1.15785569862964	-100_to_0_ms	0
1.15785569862964	-100_to_0_ms	0
0.882175770384491	-100_to_0_ms	0
1.04758372733158	-100_to_0_ms	0
1.04758372733158	-100_to_0_ms	0
1.2681276699277	-100_to_0_ms	0
1.04758372733158	-100_to_0_ms	0
1.04758372733158	-100_to_0_ms	0
1.21299168427867	-100_to_0_ms	0
1.2681276699277	-100_to_0_ms	0
0.937311756033521	-100_to_0_ms	0
0.937311756033521	-100_to_0_ms	0
1.15785569862964	-100_to_0_ms	0
0.992447741682552	-100_to_0_ms	0
0.882175770384491	-100_to_0_ms	0
1.21299168427867	-100_to_0_ms	0
1.04758372733158	-100_to_0_ms	0
1.32326365557674	-100_to_0_ms	0
0.992447741682552	-100_to_0_ms	0
1.21299168427867	-100_to_0_ms	0
1.2681276699277	-100_to_0_ms	0
1.21299168427867	-100_to_0_ms	0
0.992447741682552	-100_to_0_ms	0
1.04758372733158	-100_to_0_ms	0
1.04758372733158	-100_to_0_ms	0
1.21299168427867	-100_to_0_ms	0
1.2681276699277	-100_to_0_ms	0
1.15785569862964	-100_to_0_ms	0
1.04758372733158	-100_to_0_ms	0
1.04758372733158	-100_to_0_ms	0
1.15785569862964	-100_to_0_ms	0
0.82703978473546	-100_to_0_ms	0
0.882175770384491	-100_to_0_ms	0
0.937311756033521	-100_to_0_ms	0
0.992447741682552	-100_to_0_ms	0
0.937311756033521	-100_to_0_ms	0
1.04758372733158	-100_to_0_ms	0
1.2681276699277	-100_to_0_ms	0
1.32326365557674	-100_to_0_ms	0
1.04758372733158	-100_to_0_ms	0
0.992447741682552	-100_to_0_ms	0
0.937311756033521	-100_to_0_ms	0
1.10271971298061	-100_to_0_ms	0
1.32326365557674	-100_to_0_ms	0
1.2681276699277	-100_to_0_ms	0
1.04758372733158	-100_to_0_ms	0
1.15785569862964	-100_to_0_ms	0
1.10271971298061	-100_to_0_ms	0
1.10271971298061	-100_to_0_ms	0
1.10271971298061	-100_to_0_ms	0
0.992447741682552	-100_to_0_ms	0
1.32326365557674	-100_to_0_ms	0
1.04758372733158	-100_to_0_ms	0
1.04758372733158	-100_to_0_ms	0
0.992447741682552	-100_to_0_ms	0
1.10271971298061	-100_to_0_ms	0
1.04758372733158	-100_to_0_ms	0
1.2681276699277	-100_to_0_ms	0
1.15785569862964	-100_to_0_ms	0
0.82703978473546	-100_to_0_ms	0
0.937311756033521	-100_to_0_ms	0
1.10271971298061	-100_to_0_ms	0
0.882175770384491	-100_to_0_ms	0
1.21299168427867	-100_to_0_ms	0
1.10271971298061	-100_to_0_ms	0
1.21299168427867	-100_to_0_ms	0
1.2681276699277	-100_to_0_ms	0
1.10271971298061	-100_to_0_ms	0
0.882175770384491	-100_to_0_ms	0
0.937311756033521	-100_to_0_ms	0
1.10271971298061	-100_to_0_ms	0
0.937311756033521	-100_to_0_ms	0
1.10271971298061	-100_to_0_ms	0
1.15785569862964	-100_to_0_ms	0
1.32326365557674	-100_to_0_ms	0
0.937311756033521	-100_to_0_ms	0
1.04758372733158	-100_to_0_ms	0
1.04758372733158	-100_to_0_ms	0
0.992447741682552	-100_to_0_ms	0
1.2681276699277	-100_to_0_ms	0
1.04758372733158	-100_to_0_ms	0
0.937311756033521	-100_to_0_ms	0
0.937311756033521	-100_to_0_ms	0
1.37839964122577	-100_to_0_ms	0
1.04758372733158	-100_to_0_ms	0
1.04758372733158	-100_to_0_ms	0
1.21299168427867	-100_to_0_ms	0
1.15785569862964	-100_to_0_ms	0
1.21299168427867	-100_to_0_ms	0
1.04758372733158	-100_to_0_ms	0
1.04758372733158	-100_to_0_ms	0
1.21299168427867	-100_to_0_ms	0
1.04758372733158	-100_to_0_ms	0
0.937311756033521	-100_to_0_ms	0
0.992447741682552	-100_to_0_ms	0
1.21299168427867	-100_to_0_ms	0
1.15785569862964	-100_to_0_ms	0
0.882175770384491	-100_to_0_ms	0
0.82703978473546	-100_to_0_ms	0
1.10271971298061	-100_to_0_ms	0
1.15785569862964	-100_to_0_ms	0
1.15785569862964	-100_to_0_ms	0
1.04758372733158	-100_to_0_ms	0
1.04758372733158	-100_to_0_ms	0
1.04758372733158	-100_to_0_ms	0
0.937311756033521	-100_to_0_ms	0
0.937311756033521	-100_to_0_ms	0
0.882175770384491	-100_to_0_ms	0
1.04758372733158	-100_to_0_ms	0
1.10271971298061	-100_to_0_ms	0
0.992447741682552	-100_to_0_ms	0
1.21299168427867	-100_to_0_ms	0
1.21299168427867	-100_to_0_ms	0
0.882175770384491	-100_to_0_ms	0
1.15785569862964	-100_to_0_ms	0
1.10271971298061	-100_to_0_ms	0
0.937311756033521	-100_to_0_ms	0
0.771903799086429	-100_to_0_ms	0
1.2681276699277	-100_to_0_ms	0
1.10271971298061	-100_to_0_ms	0
0.82703978473546	-100_to_0_ms	0
1.10271971298061	-100_to_0_ms	0
1.15785569862964	-100_to_0_ms	0
1.21299168427867	-100_to_0_ms	0
0.992447741682552	-100_to_0_ms	0
0.937311756033521	-100_to_0_ms	0
1.10271971298061	-100_to_0_ms	0
1.10271971298061	-100_to_0_ms	0
1.10271971298061	-100_to_0_ms	0
0.992447741682552	-100_to_0_ms	0
0.882175770384491	-100_to_0_ms	0
1.10271971298061	-100_to_0_ms	0
1.10271971298061	-100_to_0_ms	0
0.882175770384491	-100_to_0_ms	0
0.992447741682552	-100_to_0_ms	0
0.937311756033521	-100_to_0_ms	0
0.937311756033521	-100_to_0_ms	0
1.2681276699277	-100_to_0_ms	0
1.04758372733158	-100_to_0_ms	0
0.992447741682552	-100_to_0_ms	0
1.04758372733158	-100_to_0_ms	0
1.15785569862964	-100_to_0_ms	0
1.10271971298061	-100_to_0_ms	0
1.15785569862964	-100_to_0_ms	0
0.992447741682552	-100_to_0_ms	0
0.992447741682552	-100_to_0_ms	0
1.21299168427867	-100_to_0_ms	0
1.10271971298061	-100_to_0_ms	0
1.15785569862964	-100_to_0_ms	0
0.882175770384491	-100_to_0_ms	0
0.992447741682552	-100_to_0_ms	0
1.15785569862964	-100_to_0_ms	0
1.21299168427867	-100_to_0_ms	0
1.21299168427867	-100_to_0_ms	0
0.937311756033521	-100_to_0_ms	0
1.32326365557674	-100_to_0_ms	0
1.2681276699277	-100_to_0_ms	0
1.04758372733158	-100_to_0_ms	0
1.15785569862964	-100_to_0_ms	0
0.992447741682552	-100_to_0_ms	0
0.992447741682552	-100_to_0_ms	0
1.10271971298061	-100_to_0_ms	0
0.992447741682552	-100_to_0_ms	0
1.04758372733158	-100_to_0_ms	0
1.15785569862964	-100_to_0_ms	0
0.82703978473546	-100_to_0_ms	0
1.21299168427867	-100_to_0_ms	0
0.992447741682552	-100_to_0_ms	0
1.2681276699277	-100_to_0_ms	0
0.937311756033521	-100_to_0_ms	0
0.937311756033521	-100_to_0_ms	0
1.04758372733158	-100_to_0_ms	0
1.2681276699277	-100_to_0_ms	0
1.10271971298061	-100_to_0_ms	0
1.21299168427867	-100_to_0_ms	0
1.21299168427867	-100_to_0_ms	0
1.21299168427867	-100_to_0_ms	0
1.15785569862964	-100_to_0_ms	0
0.937311756033521	-100_to_0_ms	0
0.992447741682552	-100_to_0_ms	0
0.82703978473546	-100_to_0_ms	0
1.10271971298061	-100_to_0_ms	0
0.882175770384491	-100_to_0_ms	0
1.10271971298061	-100_to_0_ms	0
1.15785569862964	-100_to_0_ms	0
1.15785569862964	-100_to_0_ms	0
1.04758372733158	-100_to_0_ms	0
1.32326365557674	-100_to_0_ms	0
0.992447741682552	-100_to_0_ms	0
1.10271971298061	-100_to_0_ms	0
0.82703978473546	-100_to_0_ms	0
1.10271971298061	-100_to_0_ms	0
1.04758372733158	-100_to_0_ms	0
1.37839964122577	-100_to_0_ms	0
1.04758372733158	-100_to_0_ms	0
1.21299168427867	-100_to_0_ms	0
1.04758372733158	-100_to_0_ms	0
1.21299168427867	-100_to_0_ms	0
1.04758372733158	-100_to_0_ms	0
1.10271971298061	-100_to_0_ms	0
1.15785569862964	-100_to_0_ms	0
1.4335356268748	-100_to_0_ms	0
1.2681276699277	-100_to_0_ms	0
1.10271971298061	-100_to_0_ms	0
1.04758372733158	-100_to_0_ms	0
1.10271971298061	-100_to_0_ms	0
1.15785569862964	-100_to_0_ms	0
0.937311756033521	-100_to_0_ms	0
1.10271971298061	-100_to_0_ms	0
0.992447741682552	-100_to_0_ms	0
1.04758372733158	-100_to_0_ms	0
1.21299168427867	-100_to_0_ms	0
0.992447741682552	-100_to_0_ms	0
0.882175770384491	-100_to_0_ms	0
1.04758372733158	-100_to_0_ms	0
1.10271971298061	-100_to_0_ms	0
0.82703978473546	-100_to_0_ms	0
0.882175770384491	-100_to_0_ms	0
0.82703978473546	-100_to_0_ms	0
1.04758372733158	-100_to_0_ms	0
1.2681276699277	-100_to_0_ms	0
1.10271971298061	-100_to_0_ms	0
1.21299168427867	-100_to_0_ms	0
1.04758372733158	-100_to_0_ms	0
1.2681276699277	-100_to_0_ms	0
1.10271971298061	-100_to_0_ms	0
0.82703978473546	-100_to_0_ms	0
1.04758372733158	-100_to_0_ms	0
1.2681276699277	-100_to_0_ms	0
0.882175770384491	-100_to_0_ms	0
0.937311756033521	-100_to_0_ms	0
1.21299168427867	-100_to_0_ms	0
1.04758372733158	-100_to_0_ms	0
1.2681276699277	-100_to_0_ms	0
0.937311756033521	-100_to_0_ms	0
1.15785569862964	-100_to_0_ms	0
1.04758372733158	-100_to_0_ms	0
1.10271971298061	-100_to_0_ms	0
1.15785569862964	-100_to_0_ms	0
1.2681276699277	-100_to_0_ms	0
0.992447741682552	-100_to_0_ms	0
0.937311756033521	-100_to_0_ms	0
0.992447741682552	-100_to_0_ms	0
0.82703978473546	-100_to_0_ms	0
1.15785569862964	-100_to_0_ms	0
0.882175770384491	-100_to_0_ms	0
0.82703978473546	-100_to_0_ms	0
1.10271971298061	-100_to_0_ms	0
0.937311756033521	-100_to_0_ms	0
1.04758372733158	-100_to_0_ms	0
1.04758372733158	-100_to_0_ms	0
0.992447741682552	-100_to_0_ms	0
1.15785569862964	-100_to_0_ms	0
1.15785569862964	-100_to_0_ms	0
0.992447741682552	-100_to_0_ms	0
0.937311756033521	-100_to_0_ms	0
1.04758372733158	-100_to_0_ms	0
0.882175770384491	-100_to_0_ms	0
0.937311756033521	-100_to_0_ms	0
0.82703978473546	-100_to_0_ms	0
1.21299168427867	-100_to_0_ms	0
1.04758372733158	-100_to_0_ms	0
1.21299168427867	-100_to_0_ms	0
1.32326365557674	-100_to_0_ms	0
0.882175770384491	-100_to_0_ms	0
1.10271971298061	-100_to_0_ms	0
0.992447741682552	-100_to_0_ms	0
0.992447741682552	-100_to_0_ms	0
0.992447741682552	-100_to_0_ms	0
1.21299168427867	-100_to_0_ms	0
1.10271971298061	-100_to_0_ms	0
0.82703978473546	-100_to_0_ms	0
1.15785569862964	-100_to_0_ms	0
1.04758372733158	-100_to_0_ms	0
0.992447741682552	-100_to_0_ms	0
1.10271971298061	-100_to_0_ms	0
0.771903799086429	-100_to_0_ms	0
1.15785569862964	-100_to_0_ms	0
0.937311756033521	-100_to_0_ms	0
0.937311756033521	-100_to_0_ms	0
1.04758372733158	-100_to_0_ms	0
0.992447741682552	-100_to_0_ms	0
0.882175770384491	-100_to_0_ms	0
1.04758372733158	-100_to_0_ms	0
1.21299168427867	-100_to_0_ms	0
0.937311756033521	-100_to_0_ms	0
0.882175770384491	-100_to_0_ms	0
1.10271971298061	-100_to_0_ms	0
0.992447741682552	-100_to_0_ms	0
0.937311756033521	-100_to_0_ms	0
1.10271971298061	-100_to_0_ms	0
1.04758372733158	-100_to_0_ms	0
1.15785569862964	-100_to_0_ms	0
0.937311756033521	-100_to_0_ms	0
1.10271971298061	-100_to_0_ms	0
0.82703978473546	-100_to_0_ms	0
0.992447741682552	-100_to_0_ms	0
0.882175770384491	-100_to_0_ms	0
0.992447741682552	-100_to_0_ms	0
1.15785569862964	-100_to_0_ms	0
0.992447741682552	-100_to_0_ms	0
0.882175770384491	-100_to_0_ms	0
1.10271971298061	-100_to_0_ms	0
0.82703978473546	-100_to_0_ms	0
1.21299168427867	-100_to_0_ms	0
1.15785569862964	-100_to_0_ms	0
1.04758372733158	-100_to_0_ms	0
1.21299168427867	-100_to_0_ms	0
0.882175770384491	-100_to_0_ms	0
1.10271971298061	-100_to_0_ms	0
1.32326365557674	-100_to_0_ms	0
1.04758372733158	-100_to_0_ms	0
1.04758372733158	-100_to_0_ms	0
0.937311756033521	-100_to_0_ms	0
1.04758372733158	-100_to_0_ms	0
1.10271971298061	-100_to_0_ms	0
0.937311756033521	-100_to_0_ms	0
0.992447741682552	-100_to_0_ms	0
1.10271971298061	-100_to_0_ms	0
0.992447741682552	-100_to_0_ms	0
0.771903799086429	-100_to_0_ms	0
1.10271971298061	-100_to_0_ms	0
1.04758372733158	-100_to_0_ms	0
0.882175770384491	-100_to_0_ms	0
1.04758372733158	-100_to_0_ms	0
0.992447741682552	-100_to_0_ms	0
0.937311756033521	-100_to_0_ms	0
0.937311756033521	-100_to_0_ms	0
0.992447741682552	-100_to_0_ms	0
0.937311756033521	-100_to_0_ms	0
1.15785569862964	-100_to_0_ms	0
1.15785569862964	-100_to_0_ms	0
0.882175770384491	-100_to_0_ms	0
0.937311756033521	-100_to_0_ms	0
1.10271971298061	-100_to_0_ms	0
1.21299168427867	-100_to_0_ms	0
1.10271971298061	-100_to_0_ms	0
1.15785569862964	-100_to_0_ms	0
1.04758372733158	-100_to_0_ms	0
1.04758372733158	-100_to_0_ms	0
1.21299168427867	-100_to_0_ms	0
1.21299168427867	-100_to_0_ms	0
1.32326365557674	-100_to_0_ms	0
1.15785569862964	-100_to_0_ms	0
1.32326365557674	-100_to_0_ms	0
0.937311756033521	-100_to_0_ms	0
0.882175770384491	-100_to_0_ms	0
0.937311756033521	-100_to_0_ms	0
1.21299168427867	-100_to_0_ms	0
1.04758372733158	-100_to_0_ms	0
1.10271971298061	-100_to_0_ms	0
1.10271971298061	-100_to_0_ms	0
0.82703978473546	-100_to_0_ms	0
1.15785569862964	-100_to_0_ms	0
0.882175770384491	-100_to_0_ms	0
0.992447741682552	-100_to_0_ms	0
1.21299168427867	-100_to_0_ms	0
0.992447741682552	-100_to_0_ms	0
1.04758372733158	-100_to_0_ms	0
1.10271971298061	-100_to_0_ms	0
1.15785569862964	-100_to_0_ms	0
1.15785569862964	-100_to_0_ms	0
1.15785569862964	-100_to_0_ms	0
1.10271971298061	-100_to_0_ms	0
1.21299168427867	-100_to_0_ms	0
1.10271971298061	-100_to_0_ms	0
1.15785569862964	-100_to_0_ms	0
[truncated: 68,615 more rows]
