# Supplementary material for: Ventral midbrain stimulation induces perceptual learning and cortical plasticity in primates
Source: Nat Commun. 2019 Aug 9;10:3591. doi: 10.1038/s41467-019-11527-9 (PMC6689065; doi:10.1038/s41467-019-11527-9)
Supplement: Supplementary file 4 — Source Data [file 41467_2019_11527_MOESM4_ESM.zip › Source_Data/fig_4f_s4a_exp_2_d_prime.csv]

d_prime	monkey	VF	round	pairing
1.39814886539716	m1	paired	rd1	pre
4.5606377190286	m1	paired	rd1	pre
-1.66533453693773e-16	m1	paired	rd1	pre
3.97236358859148	m1	paired	rd1	pre
0.17738019615965803	m1	paired	rd1	pre
1.39814886539716	m1	paired	rd1	pre
3.71901648545568	m1	paired	rd1	pre
7.438032970911389	m1	paired	rd1	pre
-2.65144596157754	m1	paired	rd1	pre
3.4656693823198803	m1	paired	rd1	pre
3.71901648545568	m1	paired	rd1	pre
3.71901648545568	m1	paired	rd1	pre
4.39350623565176	m1	paired	rd1	pre
3.97236358859148	m1	paired	rd1	pre
-3.2882891861602204	m1	paired	rd1	pre
0.9674215661017009	m1	paired	rd1	pre
1.9091917574510602	m1	paired	rd1	pre
-0.430727299295458	m1	paired	rd1	pre
4.14974378475114	m1	paired	rd1	pre
0.841621233572914	m1	paired	rd1	pre
0.588274130437115	m1	paired	rd1	pre
0.841621233572914	m1	paired	rd1	pre
3.7190164854557097	m1	paired	rd1	pre
1.4982978231736002	m1	paired	rd1	pre
3.7190164854557097	m1	paired	rd1	pre
7.438032970911389	m1	paired	rd1	pre
0.167131483376833	m1	paired	rd1	pre
0.674489750196082	m1	paired	rd1	pre
1.9348431322033999	m1	paired	rd1	pre
0.841621233572914	m1	paired	rd1	pre
7.438032970911389	m1	paired	rd1	pre
3.71901648545568	m1	paired	rd1	pre
0.430727299295457	m1	paired	rd1	pre
0.9674215661017009	m1	paired	rd1	pre
0.2533471031358	m1	paired	rd1	pre
4.5606377190286	m1	paired	rd1	pre
3.71901648545568	m1	paired	rd1	pre
4.14974378475114	m1	paired	rd1	pre
4.68643805155738	m1	paired	rd1	pre
3.7190164854557097	m1	paired	rd1	pre
0.0	m1	paired	rd2	pre
4.14974378475114	m1	paired	rd2	pre
4.5606377190286	m1	paired	rd2	pre
4.39350623565176	m1	paired	rd2	pre
4.14974378475114	m1	paired	rd2	pre
	m1	paired	rd2	pre
4.14974378475114	m1	paired	rd2	pre
1.2723485328683701	m1	paired	rd2	pre
3.71901648545568	m1	paired	rd2	pre
3.0445267352596	m1	paired	rd2	pre
0.674489750196082	m1	paired	rd2	pre
3.97236358859148	m1	paired	rd2	pre
	m1	paired	rd2	pre
4.14974378475114	m1	paired	rd2	pre
1.2723485328683701	m1	paired	rd2	pre
4.5606377190286205	m1	paired	rd2	pre
4.5606377190286	m1	paired	rd2	pre
7.438032970911389	m1	paired	rd2	pre
7.438032970911389	m1	paired	rd2	pre
4.39350623565176	m1	paired	rd2	pre
7.438032970911389	m1	paired	rd2	pre
4.14974378475117	m1	paired	rd2	pre
7.438032970911389	m1	paired	rd2	pre
4.14974378475117	m1	paired	rd2	pre
3.7190164854557097	m1	paired	rd2	pre
4.28496530738854	m1	paired	rd2	pre
1.7420602740742201	m1	paired	rd2	pre
4.5606377190286	m1	paired	rd2	pre
4.39350623565176	m1	paired	rd2	pre
4.39350623565176	m1	paired	rd2	pre
4.14974378475117	m1	paired	rd2	pre
1.39814886539716	m1	paired	rd2	pre
4.39350623565176	m1	paired	rd2	pre
	m1	paired	rd2	pre
4.686438051557411	m1	paired	rd2	pre
0.9674215661017009	m1	paired	rd2	pre
1.3489795003921599	m1	paired	rd2	pre
2.87739525188277	m1	paired	rd2	pre
7.438032970911389	m1	paired	rd2	pre
-3.2882891861602497	m1	paired	rd2	pre
4.68643805155738	m1	paired	rd3	pre
7.438032970911389	m1	paired	rd3	pre
7.438032970911389	m1	paired	rd3	pre
0.430727299295457	m1	paired	rd3	pre
0.674489750196082	m1	paired	rd3	pre
4.14974378475117	m1	paired	rd3	pre
0.410893934277457	m1	paired	rd3	pre
4.14974378475117	m1	paired	rd3	pre
	m1	paired	rd3	pre
4.14974378475117	m1	paired	rd3	pre
1.64191131629778	m1	paired	rd3	pre
7.438032970911389	m1	paired	rd3	pre
0.0	m1	paired	rd3	pre
4.14974378475117	m1	paired	rd3	pre
1.7420602740742201	m1	paired	rd3	pre
1.09496833670871	m1	paired	rd3	pre
4.39350623565179	m1	paired	rd3	pre
4.39350623565176	m1	paired	rd3	pre
4.5606377190286	m1	paired	rd3	pre
7.438032970911389	m1	paired	rd3	pre
4.5606377190286205	m1	paired	rd3	pre
7.438032970911389	m1	paired	rd3	pre
7.438032970911389	m1	paired	rd3	pre
4.5606377190286	m1	paired	rd3	pre
0.125800332528787	m1	paired	rd3	pre
7.438032970911389	m1	paired	rd3	pre
3.7190164854557097	m1	paired	rd3	pre
3.7190164854557097	m1	paired	rd3	pre
4.14974378475114	m1	paired	rd3	pre
7.438032970911389	m1	paired	rd3	pre
7.438032970911389	m1	paired	rd3	pre
4.5606377190286	m1	paired	rd3	pre
3.7190164854557097	m1	paired	rd3	pre
	m1	paired	rd3	pre
2.7515949193540097	m1	paired	rd3	pre
3.46566938231991	m1	paired	rd3	pre
4.39350623565179	m1	paired	rd3	pre
0.861454598590915	m1	paired	rd3	pre
4.39350623565179	m1	paired	rd3	pre
4.39350623565179	m1	paired	rd3	pre
4.5606377190286205	m2	paired	rd1	pre
1.3489795003921599	m2	paired	rd1	pre
4.68643805155738	m2	paired	rd1	pre
4.39350623565176	m2	paired	rd1	pre
7.438032970911389	m2	paired	rd1	pre
3.7190164854557097	m2	paired	rd1	pre
4.39350623565176	m2	paired	rd1	pre
3.97236358859151	m2	paired	rd1	pre
1.10521704949154	m2	paired	rd1	pre
4.68643805155738	m2	paired	rd1	pre
4.5606377190286205	m2	paired	rd1	pre
4.39350623565179	m2	paired	rd1	pre
1.10521704949154	m2	paired	rd1	pre
4.39350623565179	m2	paired	rd1	pre
4.5606377190286205	m2	paired	rd1	pre
3.7190164854557097	m2	paired	rd1	pre
4.39350623565179	m2	paired	rd1	pre
3.97236358859151	m2	paired	rd1	pre
4.39350623565179	m2	paired	rd1	pre
3.71901648545568	m2	paired	rd1	pre
4.284965307388569	m2	paired	rd1	pre
-0.6840744024312579	m2	paired	rd1	pre
-0.421142647060282	m2	paired	rd1	pre
0.674489750196082	m2	paired	rd1	pre
0.861454598590915	m2	paired	rd1	pre
4.686438051557411	m2	paired	rd1	pre
-0.430727299295458	m2	paired	rd1	pre
0.167131483376833	m2	paired	rd1	pre
7.438032970911389	m2	paired	rd1	pre
7.438032970911389	m2	paired	rd1	pre
7.438032970911389	m2	paired	rd1	pre
4.39350623565176	m2	paired	rd1	pre
-0.6840744024312579	m2	paired	rd1	pre
4.39350623565176	m2	paired	rd1	pre
4.39350623565176	m2	paired	rd1	pre
4.39350623565179	m2	paired	rd1	pre
1.2723485328683701	m2	paired	rd1	pre
4.68643805155738	m2	paired	rd1	pre
7.438032970911389	m2	paired	rd1	pre
0.841621233572914	m2	paired	rd1	pre
1.10521704949154	m2	paired	rd2	pre
0.841621233572914	m2	paired	rd2	pre
1.10521704949154	m2	paired	rd2	pre
1.8090427996746201	m2	paired	rd2	pre
4.39350623565179	m2	paired	rd2	pre
0.430727299295457	m2	paired	rd2	pre
1.3489795003921599	m2	paired	rd2	pre
3.04452673525963	m2	paired	rd2	pre
3.7190164854557097	m2	paired	rd2	pre
0.588274130437115	m2	paired	rd2	pre
3.2882891861602497	m2	paired	rd2	pre
1.5161109837689999	m2	paired	rd2	pre
-0.421142647060282	m2	paired	rd2	pre
0.674489750196082	m2	paired	rd2	pre
4.5606377190286205	m2	paired	rd2	pre
3.4656693823198803	m2	paired	rd2	pre
0.2533471031358	m2	paired	rd2	pre
1.3489795003921599	m2	paired	rd2	pre
4.5606377190286205	m2	paired	rd2	pre
4.14974378475117	m2	paired	rd2	pre
4.5606377190286	m2	paired	rd2	pre
4.14974378475114	m2	paired	rd2	pre
0.536694266806244	m2	paired	rd2	pre
3.2882891861602204	m2	paired	rd2	pre
3.71901648545568	m2	paired	rd2	pre
1.09496833670871	m2	paired	rd2	pre
3.2882891861602497	m2	paired	rd2	pre
4.39350623565179	m2	paired	rd2	pre
0.125800332528787	m2	paired	rd2	pre
2.87739525188279	m2	paired	rd2	pre
3.7190164854557097	m2	paired	rd2	pre
0.674489750196082	m2	paired	rd2	pre
4.39350623565176	m2	paired	rd2	pre
4.5606377190286	m2	paired	rd2	pre
4.5606377190286205	m2	paired	rd2	pre
3.97236358859148	m2	paired	rd2	pre
3.0445267352596	m2	paired	rd2	pre
4.5606377190286205	m2	paired	rd2	pre
0.674489750196082	m2	paired	rd2	pre
7.438032970911389	m2	paired	rd2	pre
3.71901648545568	m2	paired	rd3	pre
4.39350623565176	m2	paired	rd3	pre
0.927836853331882	m2	paired	rd3	pre
4.39350623565176	m2	paired	rd3	pre
4.5606377190286	m2	paired	rd3	pre
4.39350623565176	m2	paired	rd3	pre
0.927836853331882	m2	paired	rd3	pre
2.87739525188277	m2	paired	rd3	pre
3.71901648545568	m2	paired	rd3	pre
0.0	m2	paired	rd3	pre
3.0445267352596	m2	paired	rd3	pre
-0.167131483376832	m2	paired	rd3	pre
4.5606377190286	m2	paired	rd3	pre
7.438032970911389	m2	paired	rd3	pre
4.14974378475114	m2	paired	rd3	pre
3.7190164854557097	m2	paired	rd3	pre
4.39350623565176	m2	paired	rd3	pre
0.421142647060282	m2	paired	rd3	pre
3.46566938231991	m2	paired	rd3	pre
0.841621233572914	m2	paired	rd3	pre
-2.87739525188277	m2	paired	rd3	pre
3.2882891861602497	m2	paired	rd3	pre
3.97236358859148	m2	paired	rd3	pre
4.39350623565179	m2	paired	rd3	pre
7.438032970911389	m2	paired	rd3	pre
-0.430727299295458	m2	paired	rd3	pre
4.39350623565179	m2	paired	rd3	pre
7.438032970911389	m2	paired	rd3	pre
3.04452673525963	m2	paired	rd3	pre
4.39350623565179	m2	paired	rd3	pre
7.438032970911389	m2	paired	rd3	pre
4.5606377190286205	m2	paired	rd3	pre
3.97236358859151	m2	paired	rd3	pre
0.9966761212283209	m2	paired	rd3	pre
7.438032970911389	m2	paired	rd3	pre
3.71901648545568	m2	paired	rd3	pre
0.0	m2	paired	rd3	pre
3.71901648545568	m2	paired	rd3	pre
4.14974378475114	m2	paired	rd3	pre
4.39350623565176	m2	paired	rd3	pre
4.5606377190286	m1	control	rd1	pre
0.430727299295457	m1	control	rd1	pre
3.71901648545568	m1	control	rd1	pre
3.71901648545568	m1	control	rd1	pre
4.68643805155738	m1	control	rd1	pre
3.4656693823198803	m1	control	rd1	pre
4.14974378475114	m1	control	rd1	pre
4.39350623565176	m1	control	rd1	pre
1.8248391305720901	m1	control	rd1	pre
3.97236358859148	m1	control	rd1	pre
3.97236358859148	m1	control	rd1	pre
4.39350623565176	m1	control	rd1	pre
3.7190164854557097	m1	control	rd1	pre
4.39350623565176	m1	control	rd1	pre
	m1	control	rd1	pre
4.5606377190286205	m1	control	rd1	pre
1.5161109837689999	m1	control	rd1	pre
4.39350623565176	m1	control	rd1	pre
0.421142647060282	m1	control	rd1	pre
3.97236358859151	m1	control	rd1	pre
0.0	m1	control	rd1	pre
0.421142647060282	m1	control	rd1	pre
4.14974378475117	m1	control	rd1	pre
7.438032970911389	m1	control	rd1	pre
4.14974378475117	m1	control	rd1	pre
7.438032970911389	m1	control	rd1	pre
3.7190164854557097	m1	control	rd1	pre
0.0	m1	control	rd1	pre
4.68643805155738	m1	control	rd1	pre
3.97236358859151	m1	control	rd1	pre
4.14974378475117	m1	control	rd1	pre
3.46566938231991	m1	control	rd1	pre
3.71901648545568	m1	control	rd1	pre
3.97236358859151	m1	control	rd1	pre
	m1	control	rd1	pre
1.24043857212894	m1	control	rd1	pre
3.2882891861602497	m1	control	rd1	pre
	m1	control	rd1	pre
7.438032970911389	m1	control	rd1	pre
1.09496833670871	m1	control	rd1	pre
4.39350623565179	m1	control	rd2	pre
4.14974378475114	m1	control	rd2	pre
7.438032970911389	m1	control	rd2	pre
0.674489750196082	m1	control	rd2	pre
3.71901648545568	m1	control	rd2	pre
	m1	control	rd2	pre
7.438032970911389	m1	control	rd2	pre
7.438032970911389	m1	control	rd2	pre
3.71901648545568	m1	control	rd2	pre
4.39350623565176	m1	control	rd2	pre
4.14974378475114	m1	control	rd2	pre
4.14974378475117	m1	control	rd2	pre
	m1	control	rd2	pre
4.14974378475117	m1	control	rd2	pre
4.68643805155738	m1	control	rd2	pre
4.39350623565179	m1	control	rd2	pre
4.5606377190286205	m1	control	rd2	pre
3.04452673525963	m1	control	rd2	pre
7.438032970911389	m1	control	rd2	pre
7.438032970911389	m1	control	rd2	pre
0.0	m1	control	rd2	pre
4.5606377190286	m1	control	rd2	pre
1.10521704949154	m1	control	rd2	pre
	m1	control	rd2	pre
7.438032970911389	m1	control	rd2	pre
4.39350623565179	m1	control	rd2	pre
0.749366663259833	m1	control	rd2	pre
4.5606377190286	m1	control	rd2	pre
-3.04452673525963	m1	control	rd2	pre
7.438032970911389	m1	control	rd2	pre
	m1	control	rd2	pre
0.927836853331882	m1	control	rd2	pre
7.438032970911389	m1	control	rd2	pre
-3.2882891861602497	m1	control	rd2	pre
0.17738019615965803	m1	control	rd2	pre
4.68643805155738	m1	control	rd2	pre
7.438032970911389	m1	control	rd2	pre
-4.14974378475114	m1	control	rd2	pre
3.7190164854557097	m1	control	rd2	pre
7.438032970911389	m1	control	rd2	pre
3.97236358859151	m1	control	rd3	pre
3.97236358859148	m1	control	rd3	pre
0.430727299295457	m1	control	rd3	pre
7.438032970911389	m1	control	rd3	pre
0.927836853331882	m1	control	rd3	pre
0.674489750196082	m1	control	rd3	pre
1.2723485328683701	m1	control	rd3	pre
3.7190164854557097	m1	control	rd3	pre
0.0	m1	control	rd3	pre
1.5161109837689999	m1	control	rd3	pre
0.6840744024312571	m1	control	rd3	pre
3.7190164854557097	m1	control	rd3	pre
7.438032970911389	m1	control	rd3	pre
1.39814886539716	m1	control	rd3	pre
7.438032970911389	m1	control	rd3	pre
0.17738019615965803	m1	control	rd3	pre
3.7190164854557097	m1	control	rd3	pre
1.10521704949154	m1	control	rd3	pre
7.438032970911389	m1	control	rd3	pre
3.7190164854557097	m1	control	rd3	pre
0.841621233572914	m1	control	rd3	pre
4.14974378475114	m1	control	rd3	pre
0.0	m1	control	rd3	pre
0.588274130437115	m1	control	rd3	pre
0.2533471031358	m1	control	rd3	pre
4.5606377190286205	m1	control	rd3	pre
4.5606377190286	m1	control	rd3	pre
0.674489750196082	m1	control	rd3	pre
7.438032970911389	m1	control	rd3	pre
7.438032970911389	m1	control	rd3	pre
-0.674489750196082	m1	control	rd3	pre
0.861454598590915	m1	control	rd3	pre
3.7190164854557097	m1	control	rd3	pre
0.0	m1	control	rd3	pre
3.97236358859151	m1	control	rd3	pre
0.841621233572914	m1	control	rd3	pre
3.7190164854557097	m1	control	rd3	pre
7.438032970911389	m1	control	rd3	pre
3.2882891861602497	m1	control	rd3	pre
4.39350623565179	m1	control	rd3	pre
0.0	m2	control	rd1	pre
4.14974378475114	m2	control	rd1	pre
3.71901648545568	m2	control	rd1	pre
0.9674215661017009	m2	control	rd1	pre
3.71901648545568	m2	control	rd1	pre
7.438032970911389	m2	control	rd1	pre
7.438032970911389	m2	control	rd1	pre
3.71901648545568	m2	control	rd1	pre
3.71901648545568	m2	control	rd1	pre
0.6840744024312571	m2	control	rd1	pre
3.71901648545568	m2	control	rd1	pre
7.438032970911389	m2	control	rd1	pre
1.3489795003921599	m2	control	rd1	pre
3.7190164854557097	m2	control	rd1	pre
4.5606377190286205	m2	control	rd1	pre
2.87739525188279	m2	control	rd1	pre
-3.46566938231991	m2	control	rd1	pre
3.7190164854557097	m2	control	rd1	pre
2.7515949193540097	m2	control	rd1	pre
3.2882891861602497	m2	control	rd1	pre
7.438032970911389	m2	control	rd1	pre
-2.7515949193540097	m2	control	rd1	pre
3.97236358859151	m2	control	rd1	pre
3.7190164854557097	m2	control	rd1	pre
4.39350623565179	m2	control	rd1	pre
7.438032970911389	m2	control	rd1	pre
0.0	m2	control	rd1	pre
4.14974378475117	m2	control	rd1	pre
7.438032970911389	m2	control	rd1	pre
0.841621233572914	m2	control	rd1	pre
-0.17738019615965803	m2	control	rd1	pre
7.438032970911389	m2	control	rd1	pre
3.97236358859151	m2	control	rd1	pre
3.7190164854557097	m2	control	rd1	pre
4.5606377190286	m2	control	rd1	pre
1.09496833670871	m2	control	rd1	pre
7.438032970911389	m2	control	rd1	pre
-0.24376245090062398	m2	control	rd1	pre
-0.17738019615965803	m2	control	rd1	pre
4.39350623565179	m2	control	rd1	pre
7.438032970911389	m2	control	rd2	pre
4.5606377190286205	m2	control	rd2	pre
7.438032970911389	m2	control	rd2	pre
3.46566938231991	m2	control	rd2	pre
1.3489795003921599	m2	control	rd2	pre
7.438032970911389	m2	control	rd2	pre
4.39350623565179	m2	control	rd2	pre
1.3489795003921599	m2	control	rd2	pre
4.5606377190286205	m2	control	rd2	pre
4.39350623565179	m2	control	rd2	pre
3.7190164854557097	m2	control	rd2	pre
1.3489795003921599	m2	control	rd2	pre
2.87739525188277	m2	control	rd2	pre
7.438032970911389	m2	control	rd2	pre
1.39814886539716	m2	control	rd2	pre
3.4656693823198803	m2	control	rd2	pre
4.39350623565179	m2	control	rd2	pre
0.24376245090062398	m2	control	rd2	pre
4.39350623565179	m2	control	rd2	pre
7.438032970911389	m2	control	rd2	pre
4.39350623565176	m2	control	rd2	pre
7.438032970911389	m2	control	rd2	pre
7.438032970911389	m2	control	rd2	pre
7.438032970911389	m2	control	rd2	pre
-3.0445267352596	m2	control	rd2	pre
0.6840744024312571	m2	control	rd2	pre
7.438032970911389	m2	control	rd2	pre
4.39350623565176	m2	control	rd2	pre
4.39350623565179	m2	control	rd2	pre
1.09496833670871	m2	control	rd2	pre
3.7190164854557097	m2	control	rd2	pre
7.438032970911389	m2	control	rd2	pre
7.438032970911389	m2	control	rd2	pre
0.674489750196082	m2	control	rd2	pre
1.09496833670871	m2	control	rd2	pre
7.438032970911389	m2	control	rd2	pre
7.438032970911389	m2	control	rd2	pre
3.97236358859148	m2	control	rd2	pre
4.39350623565179	m2	control	rd2	pre
3.97236358859148	m2	control	rd2	pre
3.7190164854557097	m2	control	rd3	pre
1.64191131629778	m2	control	rd3	pre
4.5606377190286205	m2	control	rd3	pre
7.438032970911389	m2	control	rd3	pre
7.438032970911389	m2	control	rd3	pre
1.10521704949154	m2	control	rd3	pre
0.841621233572914	m2	control	rd3	pre
4.14974378475114	m2	control	rd3	pre
4.39350623565176	m2	control	rd3	pre
0.927836853331882	m2	control	rd3	pre
4.39350623565179	m2	control	rd3	pre
3.97236358859148	m2	control	rd3	pre
7.438032970911389	m2	control	rd3	pre
1.64191131629778	m2	control	rd3	pre
0.17738019615965803	m2	control	rd3	pre
3.97236358859151	m2	control	rd3	pre
3.7190164854557097	m2	control	rd3	pre
4.5606377190286205	m2	control	rd3	pre
3.8990288552484103	m2	control	rd3	pre
3.71901648545568	m2	control	rd3	pre
1.10521704949154	m2	control	rd3	pre
3.7190164854557097	m2	control	rd3	pre
0.410893934277457	m2	control	rd3	pre
7.438032970911389	m2	control	rd3	pre
1.8090427996746201	m2	control	rd3	pre
3.04452673525963	m2	control	rd3	pre
3.46566938231991	m2	control	rd3	pre
3.04452673525963	m2	control	rd3	pre
3.46566938231991	m2	control	rd3	pre
0.0	m2	control	rd3	pre
3.7190164854557097	m2	control	rd3	pre
3.7190164854557097	m2	control	rd3	pre
3.15306766352285	m2	control	rd3	pre
3.46566938231991	m2	control	rd3	pre
0.167131483376833	m2	control	rd3	pre
4.14974378475114	m2	control	rd3	pre
4.39350623565176	m2	control	rd3	pre
0.17738019615965803	m2	control	rd3	pre
3.71901648545568	m2	control	rd3	pre
0.0	m2	control	rd3	pre
3.71901648545568	m1	paired	rd1	post
3.97236358859151	m1	paired	rd1	post
0.927836853331882	m1	paired	rd1	post
3.97236358859151	m1	paired	rd1	post
3.97236358859148	m1	paired	rd1	post
4.14974378475117	m1	paired	rd1	post
0.841621233572914	m1	paired	rd1	post
3.7190164854557097	m1	paired	rd1	post
3.71901648545568	m1	paired	rd1	post
3.97236358859148	m1	paired	rd1	post
7.438032970911389	m1	paired	rd1	post
3.2882891861602204	m1	paired	rd1	post
4.5606377190286	m1	paired	rd1	post
0.430727299295457	m1	paired	rd1	post
1.10521704949154	m1	paired	rd1	post
4.39350623565176	m1	paired	rd1	post
7.438032970911389	m1	paired	rd1	post
4.39350623565179	m1	paired	rd1	post
7.438032970911389	m1	paired	rd1	post
3.2882891861602497	m1	paired	rd1	post
7.438032970911389	m1	paired	rd2	post
-2.87739525188279	m1	paired	rd2	post
0.2533471031358	m1	paired	rd2	post
4.68643805155738	m1	paired	rd2	post
3.2882891861602204	m1	paired	rd2	post
3.0445267352596	m1	paired	rd2	post
3.2882891861602204	m1	paired	rd2	post
7.438032970911389	m1	paired	rd2	post
1.39814886539716	m1	paired	rd2	post
3.2882891861602204	m1	paired	rd2	post
3.2882891861602204	m1	paired	rd2	post
3.4656693823198803	m1	paired	rd2	post
4.14974378475117	m1	paired	rd2	post
7.438032970911389	m1	paired	rd2	post
1.2723485328683701	m1	paired	rd2	post
4.39350623565176	m1	paired	rd2	post
3.04452673525963	m1	paired	rd2	post
	m1	paired	rd2	post
3.7190164854557097	m1	paired	rd2	post
4.68643805155738	m1	paired	rd2	post
	m1	paired	rd3	post
4.14974378475117	m1	paired	rd3	post
3.2882891861602497	m1	paired	rd3	post
3.7190164854557097	m1	paired	rd3	post
0.0	m1	paired	rd3	post
3.7190164854557097	m1	paired	rd3	post
7.438032970911389	m1	paired	rd3	post
3.2882891861602497	m1	paired	rd3	post
4.14974378475117	m1	paired	rd3	post
7.438032970911389	m1	paired	rd3	post
0.0	m1	paired	rd3	post
	m1	paired	rd3	post
3.97236358859148	m1	paired	rd3	post
4.5606377190286205	m1	paired	rd3	post
0.9674215661017009	m1	paired	rd3	post
7.438032970911389	m1	paired	rd3	post
7.438032970911389	m1	paired	rd3	post
-0.17738019615965803	m1	paired	rd3	post
7.438032970911389	m1	paired	rd3	post
0.17738019615965803	m1	paired	rd3	post
3.2882891861602497	m2	paired	rd1	post
0.927836853331882	m2	paired	rd1	post
1.3489795003921599	m2	paired	rd1	post
7.438032970911389	m2	paired	rd1	post
7.438032970911389	m2	paired	rd1	post
7.438032970911389	m2	paired	rd1	post
3.7190164854557097	m2	paired	rd1	post
4.5606377190286205	m2	paired	rd1	post
3.7190164854557097	m2	paired	rd1	post
4.5606377190286205	m2	paired	rd1	post
7.438032970911389	m2	paired	rd1	post
4.5606377190286	m2	paired	rd1	post
4.39350623565179	m2	paired	rd1	post
4.39350623565176	m2	paired	rd1	post
3.97236358859148	m2	paired	rd1	post
4.39350623565176	m2	paired	rd1	post
0.674489750196082	m2	paired	rd1	post
3.2882891861602204	m2	paired	rd1	post
4.68643805155738	m2	paired	rd1	post
0.2533471031358	m2	paired	rd1	post
3.04452673525963	m2	paired	rd2	post
4.14974378475114	m2	paired	rd2	post
4.14974378475114	m2	paired	rd2	post
4.5606377190286	m2	paired	rd2	post
3.2882891861602204	m2	paired	rd2	post
0.0	m2	paired	rd2	post
3.97236358859151	m2	paired	rd2	post
4.39350623565179	m2	paired	rd2	post
1.5161109837689999	m2	paired	rd2	post
0.430727299295457	m2	paired	rd2	post
4.5606377190286205	m2	paired	rd2	post
4.39350623565179	m2	paired	rd2	post
4.39350623565176	m2	paired	rd2	post
0.430727299295457	m2	paired	rd2	post
4.39350623565179	m2	paired	rd2	post
0.430727299295457	m2	paired	rd2	post
4.14974378475117	m2	paired	rd2	post
0.0	m2	paired	rd2	post
3.0445267352596	m2	paired	rd2	post
1.09496833670871	m2	paired	rd2	post
3.46566938231991	m2	paired	rd3	post
7.438032970911389	m2	paired	rd3	post
7.438032970911389	m2	paired	rd3	post
0.674489750196082	m2	paired	rd3	post
1.3489795003921599	m2	paired	rd3	post
4.5606377190286	m2	paired	rd3	post
4.14974378475114	m2	paired	rd3	post
4.5606377190286	m2	paired	rd3	post
7.438032970911389	m2	paired	rd3	post
4.5606377190286205	m2	paired	rd3	post
4.14974378475114	m2	paired	rd3	post
3.7190164854557097	m2	paired	rd3	post
7.438032970911389	m2	paired	rd3	post
4.39350623565179	m2	paired	rd3	post
3.7190164854557097	m2	paired	rd3	post
1.09496833670871	m2	paired	rd3	post
-2.7755575615628904e-16	m2	paired	rd3	post
3.7190164854557097	m2	paired	rd3	post
1.09496833670871	m2	paired	rd3	post
3.97236358859151	m2	paired	rd3	post
7.438032970911389	m1	control	rd1	post
3.7190164854557097	m1	control	rd1	post
4.14974378475117	m1	control	rd1	post
1.10521704949154	m1	control	rd1	post
0.410893934277457	m1	control	rd1	post
3.71901648545568	m1	control	rd1	post
7.438032970911389	m1	control	rd1	post
4.14974378475117	m1	control	rd1	post
4.14974378475114	m1	control	rd1	post
3.7190164854557097	m1	control	rd1	post
4.14974378475114	m1	control	rd1	post
4.14974378475117	m1	control	rd1	post
7.438032970911389	m1	control	rd1	post
0.433359472928505	m1	control	rd1	post
4.39350623565176	m1	control	rd1	post
4.39350623565179	m1	control	rd1	post
0.0	m1	control	rd1	post
0.430727299295457	m1	control	rd1	post
7.438032970911389	m1	control	rd1	post
3.7190164854557097	m1	control	rd1	post
0.0	m1	control	rd2	post
7.438032970911389	m1	control	rd2	post
4.68643805155738	m1	control	rd2	post
0.861454598590915	m1	control	rd2	post
0.430727299295457	m1	control	rd2	post
4.39350623565176	m1	control	rd2	post
0.0	m1	control	rd2	post
0.0	m1	control	rd2	post
3.4656693823198803	m1	control	rd2	post
1.2723485328683701	m1	control	rd2	post
4.14974378475114	m1	control	rd2	post
4.39350623565176	m1	control	rd2	post
4.14974378475114	m1	control	rd2	post
-2.87739525188279	m1	control	rd2	post
-0.430727299295458	m1	control	rd2	post
3.4656693823198803	m1	control	rd2	post
-3.2882891861602204	m1	control	rd2	post
	m1	control	rd2	post
4.5606377190286205	m1	control	rd2	post
4.14974378475114	m1	control	rd2	post
	m1	control	rd3	post
0.0	m1	control	rd3	post
4.39350623565179	m1	control	rd3	post
0.861454598590915	m1	control	rd3	post
3.2882891861602497	m1	control	rd3	post
7.438032970911389	m1	control	rd3	post
4.14974378475117	m1	control	rd3	post
7.438032970911389	m1	control	rd3	post
4.5606377190286205	m1	control	rd3	post
-2.87739525188279	m1	control	rd3	post
3.2882891861602497	m1	control	rd3	post
	m1	control	rd3	post
4.14974378475117	m1	control	rd3	post
1.09496833670871	m1	control	rd3	post
4.39350623565179	m1	control	rd3	post
4.39350623565176	m1	control	rd3	post
0.861454598590915	m1	control	rd3	post
-3.04452673525963	m1	control	rd3	post
3.7190164854557097	m1	control	rd3	post
1.10521704949154	m1	control	rd3	post
4.39350623565176	m2	control	rd1	post
0.0	m2	control	rd1	post
0.841621233572914	m2	control	rd1	post
0.927836853331882	m2	control	rd1	post
7.438032970911389	m2	control	rd1	post
1.10521704949154	m2	control	rd1	post
0.24376245090062398	m2	control	rd1	post
4.5606377190286	m2	control	rd1	post
0.0	m2	control	rd1	post
3.7190164854557097	m2	control	rd1	post
7.438032970911389	m2	control	rd1	post
4.39350623565179	m2	control	rd1	post
4.14974378475114	m2	control	rd1	post
4.39350623565176	m2	control	rd1	post
3.71901648545568	m2	control	rd1	post
3.97236358859148	m2	control	rd1	post
1.5161109837689999	m2	control	rd1	post
3.0445267352596	m2	control	rd1	post
0.6840744024312571	m2	control	rd1	post
4.5606377190286205	m2	control	rd1	post
0.167131483376833	m2	control	rd2	post
3.71901648545568	m2	control	rd2	post
3.2882891861602204	m2	control	rd2	post
0.421142647060282	m2	control	rd2	post
3.71901648545568	m2	control	rd2	post
0.841621233572914	m2	control	rd2	post
4.68643805155738	m2	control	rd2	post
3.71901648545568	m2	control	rd2	post
4.14974378475114	m2	control	rd2	post
4.39350623565179	m2	control	rd2	post
1.6832424671458301	m2	control	rd2	post
0.927836853331882	m2	control	rd2	post
0.410893934277457	m2	control	rd2	post
0.841621233572914	m2	control	rd2	post
4.39350623565176	m2	control	rd2	post
4.5606377190286	m2	control	rd2	post
4.39350623565179	m2	control	rd2	post
7.438032970911389	m2	control	rd2	post
0.0	m2	control	rd2	post
3.4656693823198803	m2	control	rd2	post
1.5161109837689999	m2	control	rd3	post
3.7190164854557097	m2	control	rd3	post
3.2882891861602497	m2	control	rd3	post
7.438032970911389	m2	control	rd3	post
3.7190164854557097	m2	control	rd3	post
1.3489795003921599	m2	control	rd3	post
4.68643805155738	m2	control	rd3	post
3.71901648545568	m2	control	rd3	post
3.97236358859148	m2	control	rd3	post
3.71901648545568	m2	control	rd3	post
4.39350623565179	m2	control	rd3	post
1.09496833670871	m2	control	rd3	post
3.7190164854557097	m2	control	rd3	post
3.04452673525963	m2	control	rd3	post
4.14974378475117	m2	control	rd3	post
1.5161109837689999	m2	control	rd3	post
3.97236358859151	m2	control	rd3	post
0.0	m2	control	rd3	post
4.39350623565179	m2	control	rd3	post
0.0	m2	control	rd3	post
