# Supplementary material for: Ventral midbrain stimulation induces perceptual learning and cortical plasticity in primates
Source: Nat Commun. 2019 Aug 9;10:3591. doi: 10.1038/s41467-019-11527-9 (PMC6689065; doi:10.1038/s41467-019-11527-9)
Supplement: Supplementary file 4 — Source Data [file 41467_2019_11527_MOESM4_ESM.zip › Source_Data/fig_4g_s4b_exp_2_c_criterion.csv]

c_crit	monkey	VF	coherence	rd	pairing
-1.3988810110277001e-14	m1	control	25	rd1	pre
-1.3988810110277001e-14	m1	control	25	rd1	pre
-1.3988810110277001e-14	m1	control	25	rd1	pre
-1.3988810110277001e-14	m1	control	25	rd1	pre
-1.3988810110277001e-14	m1	control	25	rd1	pre
-1.3988810110277001e-14	m1	control	25	rd1	pre
-1.3988810110277001e-14	m1	control	25	rd1	pre
1.43869762594138	m1	control	25	rd1	pre
-1.3988810110277001e-14	m1	control	25	rd1	pre
-1.3988810110277001e-14	m1	control	25	rd1	pre
-1.3988810110277001e-14	m1	control	25	rd1	pre
-1.3988810110277001e-14	m1	control	25	rd1	pre
-1.3988810110277001e-14	m1	control	25	rd1	pre
-1.3988810110277001e-14	m1	control	25	rd1	pre
-1.3988810110277001e-14	m1	control	25	rd1	pre
-1.3988810110277001e-14	m1	control	25	rd1	pre
-1.3988810110277001e-14	m1	control	25	rd1	pre
-1.3988810110277001e-14	m1	control	25	rd1	pre
-1.3988810110277001e-14	m1	control	25	rd1	pre
-1.3988810110277001e-14	m1	control	25	rd1	pre
-1.3988810110277001e-14	m1	control	25	rd1	pre
-1.3988810110277001e-14	m1	control	25	rd1	pre
-1.3988810110277001e-14	m1	control	25	rd1	pre
-1.3988810110277001e-14	m1	control	25	rd1	pre
-1.3988810110277001e-14	m1	control	25	rd1	pre
-1.3988810110277001e-14	m1	control	25	rd1	pre
-1.3988810110277001e-14	m1	control	25	rd1	pre
-1.3988810110277001e-14	m1	control	25	rd1	pre
-1.3988810110277001e-14	m1	control	25	rd1	pre
-1.3988810110277001e-14	m1	control	25	rd1	pre
-1.3988810110277001e-14	m1	control	25	rd1	pre
-1.3988810110277001e-14	m1	control	25	rd1	pre
-1.3988810110277001e-14	m1	control	25	rd1	pre
-1.3988810110277001e-14	m1	control	25	rd1	pre
-1.3988810110277001e-14	m1	control	25	rd1	pre
-1.3988810110277001e-14	m1	control	25	rd1	pre
-1.3988810110277001e-14	m1	control	25	rd1	pre
-1.3988810110277001e-14	m1	control	25	rd1	pre
-1.3988810110277001e-14	m1	control	25	rd1	pre
1.5222633676298	m1	control	25	rd1	pre
-1.3988810110277001e-14	m1	control	25	rd2	pre
-1.3988810110277001e-14	m1	control	25	rd2	pre
-1.3988810110277001e-14	m1	control	25	rd2	pre
-1.3988810110277001e-14	m1	control	25	rd2	pre
-1.3988810110277001e-14	m1	control	25	rd2	pre
-1.3988810110277001e-14	m1	control	25	rd2	pre
-1.3988810110277001e-14	m1	control	25	rd2	pre
-1.3988810110277001e-14	m1	control	25	rd2	pre
-1.3988810110277001e-14	m1	control	25	rd2	pre
-1.3988810110277001e-14	m1	control	25	rd2	pre
-1.3988810110277001e-14	m1	control	25	rd2	pre
-1.3988810110277001e-14	m1	control	25	rd2	pre
-1.3988810110277001e-14	m1	control	25	rd2	pre
-1.3988810110277001e-14	m1	control	25	rd2	pre
-1.4386976259414	m1	control	25	rd2	pre
-1.3988810110277001e-14	m1	control	25	rd2	pre
-1.3988810110277001e-14	m1	control	25	rd2	pre
-1.3988810110277001e-14	m1	control	25	rd2	pre
-1.3988810110277001e-14	m1	control	25	rd2	pre
-1.3988810110277001e-14	m1	control	25	rd2	pre
-1.3988810110277001e-14	m1	control	25	rd2	pre
-1.3988810110277001e-14	m1	control	25	rd2	pre
-1.3988810110277001e-14	m1	control	25	rd2	pre
-1.3988810110277001e-14	m1	control	25	rd2	pre
-1.3988810110277001e-14	m1	control	25	rd2	pre
-1.3988810110277001e-14	m1	control	25	rd2	pre
1.5222633676298	m1	control	25	rd2	pre
-1.3988810110277001e-14	m1	control	25	rd2	pre
-1.3988810110277001e-14	m1	control	25	rd2	pre
-1.3988810110277001e-14	m1	control	25	rd2	pre
-1.3988810110277001e-14	m1	control	25	rd2	pre
-1.3988810110277001e-14	m1	control	25	rd2	pre
-1.3988810110277001e-14	m1	control	25	rd2	pre
-1.3988810110277001e-14	m1	control	25	rd2	pre
-1.3988810110277001e-14	m1	control	25	rd2	pre
-1.52226336762981	m1	control	25	rd2	pre
-1.3988810110277001e-14	m1	control	25	rd2	pre
-1.3988810110277001e-14	m1	control	25	rd2	pre
-1.3988810110277001e-14	m1	control	25	rd2	pre
-1.3988810110277001e-14	m1	control	25	rd2	pre
-1.3988810110277001e-14	m1	control	25	rd3	pre
-1.3988810110277001e-14	m1	control	25	rd3	pre
-1.3988810110277001e-14	m1	control	25	rd3	pre
-1.3988810110277001e-14	m1	control	25	rd3	pre
-1.3988810110277001e-14	m1	control	25	rd3	pre
-1.3988810110277001e-14	m1	control	25	rd3	pre
-1.3988810110277001e-14	m1	control	25	rd3	pre
-1.3988810110277001e-14	m1	control	25	rd3	pre
-1.3988810110277001e-14	m1	control	25	rd3	pre
-1.3988810110277001e-14	m1	control	25	rd3	pre
-1.3988810110277001e-14	m1	control	25	rd3	pre
-1.3988810110277001e-14	m1	control	25	rd3	pre
-1.3988810110277001e-14	m1	control	25	rd3	pre
-1.3988810110277001e-14	m1	control	25	rd3	pre
-1.3988810110277001e-14	m1	control	25	rd3	pre
-1.3988810110277001e-14	m1	control	25	rd3	pre
-1.3988810110277001e-14	m1	control	25	rd3	pre
-1.3988810110277001e-14	m1	control	25	rd3	pre
-1.3988810110277001e-14	m1	control	25	rd3	pre
-1.3988810110277001e-14	m1	control	25	rd3	pre
-1.3988810110277001e-14	m1	control	25	rd3	pre
-1.3988810110277001e-14	m1	control	25	rd3	pre
-1.3988810110277001e-14	m1	control	25	rd3	pre
-1.3988810110277001e-14	m1	control	25	rd3	pre
-1.3988810110277001e-14	m1	control	25	rd3	pre
-1.3988810110277001e-14	m1	control	25	rd3	pre
-1.3988810110277001e-14	m1	control	25	rd3	pre
1.5222633676298	m1	control	25	rd3	pre
-1.3988810110277001e-14	m1	control	25	rd3	pre
-1.3988810110277001e-14	m1	control	25	rd3	pre
-1.3988810110277001e-14	m1	control	25	rd3	pre
-1.3988810110277001e-14	m1	control	25	rd3	pre
-1.3988810110277001e-14	m1	control	25	rd3	pre
-1.3988810110277001e-14	m1	control	25	rd3	pre
-1.3988810110277001e-14	m1	control	25	rd3	pre
-1.3988810110277001e-14	m1	control	25	rd3	pre
-1.3988810110277001e-14	m1	control	25	rd3	pre
-1.3988810110277001e-14	m1	control	25	rd3	pre
-1.3988810110277001e-14	m1	control	25	rd3	pre
-1.3988810110277001e-14	m1	control	25	rd3	pre
-1.4386976259414	m1	control	12	rd1	pre
-1.3988810110277001e-14	m1	control	12	rd1	pre
-1.52226336762981	m1	control	12	rd1	pre
-1.52226336762981	m1	control	12	rd1	pre
-1.3988810110277001e-14	m1	control	12	rd1	pre
-1.3988810110277001e-14	m1	control	12	rd1	pre
-1.3988810110277001e-14	m1	control	12	rd1	pre
-1.3988810110277001e-14	m1	control	12	rd1	pre
-1.3988810110277001e-14	m1	control	12	rd1	pre
-1.3988810110277001e-14	m1	control	12	rd1	pre
-1.3988810110277001e-14	m1	control	12	rd1	pre
1.5222633676298	m1	control	12	rd1	pre
-1.3988810110277001e-14	m1	control	12	rd1	pre
-1.3988810110277001e-14	m1	control	12	rd1	pre
-1.3988810110277001e-14	m1	control	12	rd1	pre
-1.3988810110277001e-14	m1	control	12	rd1	pre
1.5222633676298	m1	control	12	rd1	pre
-1.52226336762981	m1	control	12	rd1	pre
1.5222633676298	m1	control	12	rd1	pre
1.6441445930801102	m1	control	12	rd1	pre
1.32572298078877	m1	control	12	rd1	pre
-0.210571323530141	m1	control	12	rd1	pre
1.85950824272784	m1	control	12	rd1	pre
1.85950824272784	m1	control	12	rd1	pre
-1.3988810110277001e-14	m1	control	12	rd1	pre
0.0835657416884163	m1	control	12	rd1	pre
-1.3988810110277001e-14	m1	control	12	rd1	pre
-1.3988810110277001e-14	m1	control	12	rd1	pre
-1.3988810110277001e-14	m1	control	12	rd1	pre
0.0835657416884163	m1	control	12	rd1	pre
-1.3988810110277001e-14	m1	control	12	rd1	pre
-1.3988810110277001e-14	m1	control	12	rd1	pre
-2.07487189237558	m1	control	12	rd1	pre
1.43869762594138	m1	control	12	rd1	pre
-1.3988810110277001e-14	m1	control	12	rd1	pre
1.5222633676298	m1	control	12	rd1	pre
-1.3988810110277001e-14	m1	control	12	rd1	pre
-1.3988810110277001e-14	m1	control	12	rd1	pre
1.5222633676298	m1	control	12	rd1	pre
-1.3988810110277001e-14	m1	control	12	rd1	pre
-1.3988810110277001e-14	m1	control	12	rd2	pre
-1.3988810110277001e-14	m1	control	12	rd2	pre
-1.52226336762981	m1	control	12	rd2	pre
-1.375797459677	m1	control	12	rd2	pre
-1.3988810110277001e-14	m1	control	12	rd2	pre
-1.4386976259414	m1	control	12	rd2	pre
-1.3988810110277001e-14	m1	control	12	rd2	pre
-1.3988810110277001e-14	m1	control	12	rd2	pre
-1.3988810110277001e-14	m1	control	12	rd2	pre
-1.3988810110277001e-14	m1	control	12	rd2	pre
-1.3988810110277001e-14	m1	control	12	rd2	pre
-1.3988810110277001e-14	m1	control	12	rd2	pre
-1.3988810110277001e-14	m1	control	12	rd2	pre
1.43869762594138	m1	control	12	rd2	pre
-1.4386976259414	m1	control	12	rd2	pre
-1.3988810110277001e-14	m1	control	12	rd2	pre
-1.3988810110277001e-14	m1	control	12	rd2	pre
-1.3988810110277001e-14	m1	control	12	rd2	pre
-1.3988810110277001e-14	m1	control	12	rd2	pre
-1.64414459308013	m1	control	12	rd2	pre
-1.4386976259414	m1	control	12	rd2	pre
-1.52226336762981	m1	control	12	rd2	pre
-1.3988810110277001e-14	m1	control	12	rd2	pre
-1.3988810110277001e-14	m1	control	12	rd2	pre
-1.3988810110277001e-14	m1	control	12	rd2	pre
1.7328346911599402	m1	control	12	rd2	pre
1.5222633676298	m1	control	12	rd2	pre
1.5222633676298	m1	control	12	rd2	pre
1.5222633676298	m1	control	12	rd2	pre
1.6441445930801102	m1	control	12	rd2	pre
-1.3988810110277001e-14	m1	control	12	rd2	pre
1.5222633676298	m1	control	12	rd2	pre
-1.3988810110277001e-14	m1	control	12	rd2	pre
-1.3988810110277001e-14	m1	control	12	rd2	pre
-1.3988810110277001e-14	m1	control	12	rd2	pre
1.6441445930801102	m1	control	12	rd2	pre
-1.3988810110277001e-14	m1	control	12	rd2	pre
-1.375797459677	m1	control	12	rd2	pre
-1.85950824272785	m1	control	12	rd2	pre
1.37579745967699	m1	control	12	rd2	pre
-1.3988810110277001e-14	m1	control	12	rd3	pre
-1.3988810110277001e-14	m1	control	12	rd3	pre
-1.3988810110277001e-14	m1	control	12	rd3	pre
-1.64414459308013	m1	control	12	rd3	pre
-1.3988810110277001e-14	m1	control	12	rd3	pre
1.43869762594138	m1	control	12	rd3	pre
-1.3988810110277001e-14	m1	control	12	rd3	pre
-1.3988810110277001e-14	m1	control	12	rd3	pre
-1.64414459308013	m1	control	12	rd3	pre
-1.52226336762981	m1	control	12	rd3	pre
-1.64414459308013	m1	control	12	rd3	pre
1.43869762594138	m1	control	12	rd3	pre
-1.3988810110277001e-14	m1	control	12	rd3	pre
1.6441445930801102	m1	control	12	rd3	pre
1.43869762594138	m1	control	12	rd3	pre
1.5222633676298	m1	control	12	rd3	pre
1.5222633676298	m1	control	12	rd3	pre
-1.3988810110277001e-14	m1	control	12	rd3	pre
1.43869762594138	m1	control	12	rd3	pre
-1.3988810110277001e-14	m1	control	12	rd3	pre
-1.3988810110277001e-14	m1	control	12	rd3	pre
-1.3988810110277001e-14	m1	control	12	rd3	pre
-1.3988810110277001e-14	m1	control	12	rd3	pre
-1.3988810110277001e-14	m1	control	12	rd3	pre
-1.3988810110277001e-14	m1	control	12	rd3	pre
1.43869762594138	m1	control	12	rd3	pre
-1.3988810110277001e-14	m1	control	12	rd3	pre
-1.3988810110277001e-14	m1	control	12	rd3	pre
-1.3988810110277001e-14	m1	control	12	rd3	pre
-1.3988810110277001e-14	m1	control	12	rd3	pre
-1.3988810110277001e-14	m1	control	12	rd3	pre
-1.3988810110277001e-14	m1	control	12	rd3	pre
1.43869762594138	m1	control	12	rd3	pre
-1.3988810110277001e-14	m1	control	12	rd3	pre
1.37579745967699	m1	control	12	rd3	pre
-1.3988810110277001e-14	m1	control	12	rd3	pre
-1.64414459308013	m1	control	12	rd3	pre
-1.3988810110277001e-14	m1	control	12	rd3	pre
-1.3988810110277001e-14	m1	control	12	rd3	pre
-1.3988810110277001e-14	m1	control	12	rd3	pre
1.43869762594138	m1	control	6	rd1	pre
-0.0	m1	control	6	rd1	pre
-1.375797459677	m1	control	6	rd1	pre
-1.52226336762981	m1	control	6	rd1	pre
-1.3988810110277001e-14	m1	control	6	rd1	pre
1.85950824272784	m1	control	6	rd1	pre
-1.52226336762981	m1	control	6	rd1	pre
1.7328346911599402	m1	control	6	rd1	pre
-0.12188122545031199	m1	control	6	rd1	pre
-1.375797459677	m1	control	6	rd1	pre
1.43869762594138	m1	control	6	rd1	pre
1.5222633676298	m1	control	6	rd1	pre
0.12188122545031199	m1	control	6	rd1	pre
1.5222633676298	m1	control	6	rd1	pre
1.43869762594138	m1	control	6	rd1	pre
1.85950824272784	m1	control	6	rd1	pre
1.5222633676298	m1	control	6	rd1	pre
1.7328346911599402	m1	control	6	rd1	pre
1.5222633676298	m1	control	6	rd1	pre
-1.85950824272785	m1	control	6	rd1	pre
1.57653383176141	m1	control	6	rd1	pre
0.0886900980798289	m1	control	6	rd1	pre
0.463918426665941	m1	control	6	rd1	pre
-0.337244875098041	m1	control	6	rd1	pre
-0.0	m1	control	6	rd1	pre
1.37579745967699	m1	control	6	rd1	pre
0.215363649647729	m1	control	6	rd1	pre
-0.7580554918844978	m1	control	6	rd1	pre
-1.3988810110277001e-14	m1	control	6	rd1	pre
-1.3988810110277001e-14	m1	control	6	rd1	pre
-1.3988810110277001e-14	m1	control	6	rd1	pre
-1.52226336762981	m1	control	6	rd1	pre
0.0886900980798289	m1	control	6	rd1	pre
-1.52226336762981	m1	control	6	rd1	pre
-1.52226336762981	m1	control	6	rd1	pre
1.5222633676298	m1	control	6	rd1	pre
-0.205446967138728	m1	control	6	rd1	pre
-1.375797459677	m1	control	6	rd1	pre
-1.3988810110277001e-14	m1	control	6	rd1	pre
0.420810616786457	m1	control	6	rd1	pre
-0.12188122545031199	m1	control	6	rd2	pre
0.420810616786457	m1	control	6	rd2	pre
-0.12188122545031199	m1	control	6	rd2	pre
0.0629001662643935	m1	control	6	rd2	pre
1.5222633676298	m1	control	6	rd2	pre
-0.215363649647729	m1	control	6	rd2	pre
-0.0	m1	control	6	rd2	pre
2.19675311782588	m1	control	6	rd2	pre
1.85950824272784	m1	control	6	rd2	pre
0.547484168354357	m1	control	6	rd2	pre
2.07487189237557	m1	control	6	rd2	pre
-0.0835657416884163	m1	control	6	rd2	pre
0.463918426665941	m1	control	6	rd2	pre
-0.337244875098041	m1	control	6	rd2	pre
1.43869762594138	m1	control	6	rd2	pre
-1.98618179429575	m1	control	6	rd2	pre
-0.1266735515679	m1	control	6	rd2	pre
-0.0	m1	control	6	rd2	pre
1.43869762594138	m1	control	6	rd2	pre
1.6441445930801102	m1	control	6	rd2	pre
-1.4386976259414	m1	control	6	rd2	pre
-1.64414459308013	m1	control	6	rd2	pre
0.6990744326985789	m1	control	6	rd2	pre
-2.07487189237558	m1	control	6	rd2	pre
-1.85950824272785	m1	control	6	rd2	pre
0.294137065218557	m1	control	6	rd2	pre
2.07487189237557	m1	control	6	rd2	pre
1.5222633676298	m1	control	6	rd2	pre
0.904521399837308	m1	control	6	rd2	pre
2.2803188595143	m1	control	6	rd2	pre
1.85950824272784	m1	control	6	rd2	pre
0.337244875098041	m1	control	6	rd2	pre
-1.52226336762981	m1	control	6	rd2	pre
-1.4386976259414	m1	control	6	rd2	pre
1.43869762594138	m1	control	6	rd2	pre
-1.73283469115995	m1	control	6	rd2	pre
-2.1967531178259	m1	control	6	rd2	pre
1.43869762594138	m1	control	6	rd2	pre
0.337244875098041	m1	control	6	rd2	pre
-1.3988810110277001e-14	m1	control	6	rd2	pre
-1.85950824272785	m1	control	6	rd3	pre
-1.52226336762981	m1	control	6	rd3	pre
-0.210571323530141	m1	control	6	rd3	pre
-1.52226336762981	m1	control	6	rd3	pre
-1.4386976259414	m1	control	6	rd3	pre
-1.52226336762981	m1	control	6	rd3	pre
-0.210571323530141	m1	control	6	rd3	pre
-2.2803188595143102	m1	control	6	rd3	pre
-1.85950824272785	m1	control	6	rd3	pre
-3.7190164854557097	m1	control	6	rd3	pre
-2.1967531178259	m1	control	6	rd3	pre
-0.7580554918844978	m1	control	6	rd3	pre
-1.4386976259414	m1	control	6	rd3	pre
-1.3988810110277001e-14	m1	control	6	rd3	pre
-1.64414459308013	m1	control	6	rd3	pre
1.85950824272784	m1	control	6	rd3	pre
-1.52226336762981	m1	control	6	rd3	pre
0.463918426665941	m1	control	6	rd3	pre
1.98618179429574	m1	control	6	rd3	pre
-0.420810616786457	m1	control	6	rd3	pre
-2.2803188595143102	m1	control	6	rd3	pre
2.07487189237557	m1	control	6	rd3	pre
-1.73283469115995	m1	control	6	rd3	pre
1.5222633676298	m1	control	6	rd3	pre
-1.3988810110277001e-14	m1	control	6	rd3	pre
0.215363649647729	m1	control	6	rd3	pre
1.5222633676298	m1	control	6	rd3	pre
-1.3988810110277001e-14	m1	control	6	rd3	pre
2.19675311782588	m1	control	6	rd3	pre
1.5222633676298	m1	control	6	rd3	pre
-1.3988810110277001e-14	m1	control	6	rd3	pre
1.43869762594138	m1	control	6	rd3	pre
1.7328346911599402	m1	control	6	rd3	pre
-0.0676107613187028	m1	control	6	rd3	pre
-1.3988810110277001e-14	m1	control	6	rd3	pre
-1.85950824272785	m1	control	6	rd3	pre
-3.7190164854557097	m1	control	6	rd3	pre
-1.85950824272785	m1	control	6	rd3	pre
-1.64414459308013	m1	control	6	rd3	pre
-1.52226336762981	m1	control	6	rd3	pre
-0.420810616786457	m1	control	2	rd1	pre
-0.420810616786457	m1	control	2	rd1	pre
0.55260852474577	m1	control	2	rd1	pre
0.1266735515679	m1	control	2	rd1	pre
1.98618179429574	m1	control	2	rd1	pre
2.07487189237557	m1	control	2	rd1	pre
-1.73283469115995	m1	control	2	rd1	pre
-0.0	m1	control	2	rd1	pre
0.337244875098041	m1	control	2	rd1	pre
0.674489750196082	m1	control	2	rd1	pre
-2.1967531178259	m1	control	2	rd1	pre
-0.0	m1	control	2	rd1	pre
0.55260852474577	m1	control	2	rd1	pre
0.674489750196082	m1	control	2	rd1	pre
1.85950824272784	m1	control	2	rd1	pre
0.841621233572914	m1	control	2	rd1	pre
3.71901648545568	m1	control	2	rd1	pre
2.19675311782588	m1	control	2	rd1	pre
0.12188122545031199	m1	control	2	rd1	pre
0.24723869020168804	m1	control	2	rd1	pre
0.0542704641316094	m1	control	2	rd1	pre
-0.215363649647729	m1	control	2	rd1	pre
1.7328346911599402	m1	control	2	rd1	pre
0.337244875098041	m1	control	2	rd1	pre
1.98618179429574	m1	control	2	rd1	pre
-0.55260852474577	m1	control	2	rd1	pre
-0.420810616786457	m1	control	2	rd1	pre
-0.0	m1	control	2	rd1	pre
0.2533471031358	m1	control	2	rd1	pre
1.5222633676298	m1	control	2	rd1	pre
0.2533471031358	m1	control	2	rd1	pre
-0.1266735515679	m1	control	2	rd1	pre
-0.463918426665941	m1	control	2	rd1	pre
-3.7190164854557097	m1	control	2	rd1	pre
0.215363649647729	m1	control	2	rd1	pre
-0.547484168354357	m1	control	2	rd1	pre
-0.215363649647729	m1	control	2	rd1	pre
0.210571323530141	m1	control	2	rd1	pre
-0.0	m1	control	2	rd1	pre
2.2803188595143	m1	control	2	rd1	pre
2.19675311782588	m1	control	2	rd2	pre
0.420810616786457	m1	control	2	rd2	pre
0.294137065218557	m1	control	2	rd2	pre
-3.7190164854557097	m1	control	2	rd2	pre
0.337244875098041	m1	control	2	rd2	pre
-1.73283469115995	m1	control	2	rd2	pre
0.337244875098041	m1	control	2	rd2	pre
2.19675311782588	m1	control	2	rd2	pre
0.463918426665941	m1	control	2	rd2	pre
0.6990744326985789	m1	control	2	rd2	pre
1.6441445930801102	m1	control	2	rd2	pre
0.268347133403122	m1	control	2	rd2	pre
1.98618179429574	m1	control	2	rd2	pre
-0.0	m1	control	2	rd2	pre
-0.420810616786457	m1	control	2	rd2	pre
0.420810616786457	m1	control	2	rd2	pre
-2.1967531178259	m1	control	2	rd2	pre
-0.205446967138728	m1	control	2	rd2	pre
-1.85950824272785	m1	control	2	rd2	pre
-0.0	m1	control	2	rd2	pre
-0.337244875098041	m1	control	2	rd2	pre
-0.215363649647729	m1	control	2	rd2	pre
1.43869762594138	m1	control	2	rd2	pre
-0.205446967138728	m1	control	2	rd2	pre
0.420810616786457	m1	control	2	rd2	pre
-0.337244875098041	m1	control	2	rd2	pre
1.85950824272784	m1	control	2	rd2	pre
1.85950824272784	m1	control	2	rd2	pre
1.85950824272784	m1	control	2	rd2	pre
-1.3988810110277001e-14	m1	control	2	rd2	pre
0.6990744326985789	m1	control	2	rd2	pre
-0.337244875098041	m1	control	2	rd2	pre
-0.463918426665941	m1	control	2	rd2	pre
-0.0	m1	control	2	rd2	pre
1.5222633676298	m1	control	2	rd2	pre
-0.34203720121562897	m1	control	2	rd2	pre
2.07487189237557	m1	control	2	rd2	pre
0.337244875098041	m1	control	2	rd2	pre
-0.294137065218557	m1	control	2	rd2	pre
1.85950824272784	m1	control	2	rd2	pre
-1.3988810110277001e-14	m1	control	2	rd3	pre
-0.463918426665941	m1	control	2	rd3	pre
0.34203720121562897	m1	control	2	rd3	pre
-2.07487189237558	m1	control	2	rd3	pre
-2.1967531178259	m1	control	2	rd3	pre
-1.85950824272785	m1	control	2	rd3	pre
-1.73283469115995	m1	control	2	rd3	pre
-2.07487189237558	m1	control	2	rd3	pre
-3.7190164854557097	m1	control	2	rd3	pre
-1.98618179429575	m1	control	2	rd3	pre
-1.85950824272785	m1	control	2	rd3	pre
-0.463918426665941	m1	control	2	rd3	pre
-3.7190164854557097	m1	control	2	rd3	pre
-1.98618179429575	m1	control	2	rd3	pre
-1.3988810110277001e-14	m1	control	2	rd3	pre
-1.52226336762981	m1	control	2	rd3	pre
-2.1967531178259	m1	control	2	rd3	pre
0.337244875098041	m1	control	2	rd3	pre
3.71901648545568	m1	control	2	rd3	pre
-1.73283469115995	m1	control	2	rd3	pre
-0.7580554918844978	m1	control	2	rd3	pre
0.337244875098041	m1	control	2	rd3	pre
0.7580554918844978	m1	control	2	rd3	pre
1.43869762594138	m1	control	2	rd3	pre
1.85950824272784	m1	control	2	rd3	pre
1.6441445930801102	m1	control	2	rd3	pre
0.55260852474577	m1	control	2	rd3	pre
0.12188122545031199	m1	control	2	rd3	pre
1.6441445930801102	m1	control	2	rd3	pre
3.71901648545568	m1	control	2	rd3	pre
1.85950824272784	m1	control	2	rd3	pre
1.85950824272784	m1	control	2	rd3	pre
-0.0	m1	control	2	rd3	pre
-0.12188122545031199	m1	control	2	rd3	pre
-3.7190164854557097	m1	control	2	rd3	pre
-0.205446967138728	m1	control	2	rd3	pre
-3.7190164854557097	m1	control	2	rd3	pre
-0.205446967138728	m1	control	2	rd3	pre
-1.98618179429575	m1	control	2	rd3	pre
-0.7580554918844978	m1	control	2	rd3	pre
-2.07487189237558	m1	control	0	rd1	pre
1.43869762594138	m1	control	0	rd1	pre
-0.674489750196082	m1	control	0	rd1	pre
0.55260852474577	m1	control	0	rd1	pre
1.85950824272784	m1	control	0	rd1	pre
-0.294137065218557	m1	control	0	rd1	pre
-0.0	m1	control	0	rd1	pre
0.215363649647729	m1	control	0	rd1	pre
-0.0	m1	control	0	rd1	pre
0.215363649647729	m1	control	0	rd1	pre
-0.215363649647729	m1	control	0	rd1	pre
-0.0629001662643935	m1	control	0	rd1	pre
0.463918426665941	m1	control	0	rd1	pre
1.98618179429574	m1	control	0	rd1	pre
-0.0	m1	control	0	rd1	pre
0.337244875098041	m1	control	0	rd1	pre
-5.55111512312578e-17	m1	control	0	rd1	pre
0.210571323530141	m1	control	0	rd1	pre
1.85950824272784	m1	control	0	rd1	pre
2.19675311782588	m1	control	0	rd1	pre
-0.12188122545031199	m1	control	0	rd1	pre
0.1266735515679	m1	control	0	rd1	pre
0.14646590795281	m1	control	0	rd1	pre
-0.463918426665941	m1	control	0	rd1	pre
-0.674489750196082	m1	control	0	rd1	pre
-0.1266735515679	m1	control	0	rd1	pre
-0.0	m1	control	0	rd1	pre
0.674489750196082	m1	control	0	rd1	pre
-0.0	m1	control	0	rd1	pre
-1.52226336762981	m1	control	0	rd1	pre
0.1266735515679	m1	control	0	rd1	pre
-0.14646590795281	m1	control	0	rd1	pre
1.85950824272784	m1	control	0	rd1	pre
0.205446967138728	m1	control	0	rd1	pre
-0.215363649647729	m1	control	0	rd1	pre
-0.463918426665941	m1	control	0	rd1	pre
0.337244875098041	m1	control	0	rd1	pre
-1.52226336762981	m1	control	0	rd1	pre
-0.547484168354357	m1	control	0	rd1	pre
-0.337244875098041	m1	control	0	rd1	pre
1.7328346911599402	m1	control	0	rd2	pre
1.6441445930801102	m1	control	0	rd2	pre
-0.6361742664341861	m1	control	0	rd2	pre
-1.64414459308013	m1	control	0	rd2	pre
0.34203720121562897	m1	control	0	rd2	pre
1.7328346911599402	m1	control	0	rd2	pre
-0.0	m1	control	0	rd2	pre
2.19675311782588	m1	control	0	rd2	pre
0.337244875098041	m1	control	0	rd2	pre
-0.0	m1	control	0	rd2	pre
0.34203720121562897	m1	control	0	rd2	pre
2.07487189237557	m1	control	0	rd2	pre
0.674489750196082	m1	control	0	rd2	pre
-0.820955658148892	m1	control	0	rd2	pre
-2.07487189237558	m1	control	0	rd2	pre
-0.430727299295458	m1	control	0	rd2	pre
-0.483710783050851	m1	control	0	rd2	pre
-1.73283469115995	m1	control	0	rd2	pre
0.215363649647729	m1	control	0	rd2	pre
0.674489750196082	m1	control	0	rd2	pre
0.34203720121562897	m1	control	0	rd2	pre
0.215363649647729	m1	control	0	rd2	pre
-0.420810616786457	m1	control	0	rd2	pre
-0.0629001662643935	m1	control	0	rd2	pre
0.12188122545031199	m1	control	0	rd2	pre
-1.52226336762981	m1	control	0	rd2	pre
2.19675311782588	m1	control	0	rd2	pre
2.19675311782588	m1	control	0	rd2	pre
2.07487189237557	m1	control	0	rd2	pre
1.85950824272784	m1	control	0	rd2	pre
1.85950824272784	m1	control	0	rd2	pre
1.6441445930801102	m1	control	0	rd2	pre
0.6361742664341861	m1	control	0	rd2	pre
1.7328346911599402	m1	control	0	rd2	pre
2.07487189237557	m1	control	0	rd2	pre
-0.268347133403122	m1	control	0	rd2	pre
0.674489750196082	m1	control	0	rd2	pre
-0.215363649647729	m1	control	0	rd2	pre
2.19675311782588	m1	control	0	rd2	pre
2.2803188595143	m1	control	0	rd2	pre
-0.215363649647729	m1	control	0	rd3	pre
1.6441445930801102	m1	control	0	rd3	pre
1.37579745967699	m1	control	0	rd3	pre
-0.420810616786457	m1	control	0	rd3	pre
-0.55260852474577	m1	control	0	rd3	pre
-0.6361742664341861	m1	control	0	rd3	pre
-3.7190164854557097	m1	control	0	rd3	pre
-0.2533471031358	m1	control	0	rd3	pre
-2.2803188595143102	m1	control	0	rd3	pre
-2.1967531178259	m1	control	0	rd3	pre
-2.1967531178259	m1	control	0	rd3	pre
-0.55260852474577	m1	control	0	rd3	pre
-2.1967531178259	m1	control	0	rd3	pre
-5.55111512312578e-17	m1	control	0	rd3	pre
-0.547484168354357	m1	control	0	rd3	pre
-0.1266735515679	m1	control	0	rd3	pre
-0.0	m1	control	0	rd3	pre
0.463918426665941	m1	control	0	rd3	pre
-0.0	m1	control	0	rd3	pre
-2.1967531178259	m1	control	0	rd3	pre
-3.7190164854557097	m1	control	0	rd3	pre
-0.337244875098041	m1	control	0	rd3	pre
-0.55260852474577	m1	control	0	rd3	pre
-1.98618179429575	m1	control	0	rd3	pre
2.19675311782588	m1	control	0	rd3	pre
0.0886900980798289	m1	control	0	rd3	pre
2.2803188595143	m1	control	0	rd3	pre
0.337244875098041	m1	control	0	rd3	pre
0.820955658148892	m1	control	0	rd3	pre
2.19675311782588	m1	control	0	rd3	pre
-5.55111512312578e-17	m1	control	0	rd3	pre
0.7580554918844978	m1	control	0	rd3	pre
0.12188122545031199	m1	control	0	rd3	pre
-0.337244875098041	m1	control	0	rd3	pre
-0.337244875098041	m1	control	0	rd3	pre
-0.0	m1	control	0	rd3	pre
-2.1967531178259	m1	control	0	rd3	pre
-0.1266735515679	m1	control	0	rd3	pre
-2.07487189237558	m1	control	0	rd3	pre
-3.7190164854557097	m1	control	0	rd3	pre
-1.3988810110277001e-14	m1	paired	25	rd1	pre
-1.3988810110277001e-14	m1	paired	25	rd1	pre
-1.3988810110277001e-14	m1	paired	25	rd1	pre
-1.3988810110277001e-14	m1	paired	25	rd1	pre
-1.3988810110277001e-14	m1	paired	25	rd1	pre
-1.3988810110277001e-14	m1	paired	25	rd1	pre
-1.3988810110277001e-14	m1	paired	25	rd1	pre
-1.3988810110277001e-14	m1	paired	25	rd1	pre
-1.3988810110277001e-14	m1	paired	25	rd1	pre
-1.3988810110277001e-14	m1	paired	25	rd1	pre
-1.3988810110277001e-14	m1	paired	25	rd1	pre
-1.3988810110277001e-14	m1	paired	25	rd1	pre
-1.3988810110277001e-14	m1	paired	25	rd1	pre
1.43869762594138	m1	paired	25	rd1	pre
-1.3988810110277001e-14	m1	paired	25	rd1	pre
-1.3988810110277001e-14	m1	paired	25	rd1	pre
-1.3988810110277001e-14	m1	paired	25	rd1	pre
1.85950824272784	m1	paired	25	rd1	pre
1.7328346911599402	m1	paired	25	rd1	pre
-1.3988810110277001e-14	m1	paired	25	rd1	pre
-1.3988810110277001e-14	m1	paired	25	rd1	pre
1.85950824272784	m1	paired	25	rd1	pre
-1.3988810110277001e-14	m1	paired	25	rd1	pre
-1.3988810110277001e-14	m1	paired	25	rd1	pre
-1.3988810110277001e-14	m1	paired	25	rd1	pre
-1.3988810110277001e-14	m1	paired	25	rd1	pre
-1.3988810110277001e-14	m1	paired	25	rd1	pre
-1.3988810110277001e-14	m1	paired	25	rd1	pre
-1.3988810110277001e-14	m1	paired	25	rd1	pre
-1.3988810110277001e-14	m1	paired	25	rd1	pre
-1.3988810110277001e-14	m1	paired	25	rd1	pre
-1.3988810110277001e-14	m1	paired	25	rd1	pre
1.5222633676298	m1	paired	25	rd1	pre
-1.3988810110277001e-14	m1	paired	25	rd1	pre
1.5222633676298	m1	paired	25	rd1	pre
-1.3988810110277001e-14	m1	paired	25	rd1	pre
-1.3988810110277001e-14	m1	paired	25	rd1	pre
-1.3988810110277001e-14	m1	paired	25	rd1	pre
-1.3988810110277001e-14	m1	paired	25	rd1	pre
-1.3988810110277001e-14	m1	paired	25	rd1	pre
-1.3988810110277001e-14	m1	paired	25	rd2	pre
-1.3988810110277001e-14	m1	paired	25	rd2	pre
-1.3988810110277001e-14	m1	paired	25	rd2	pre
-1.3988810110277001e-14	m1	paired	25	rd2	pre
-1.3988810110277001e-14	m1	paired	25	rd2	pre
-1.3988810110277001e-14	m1	paired	25	rd2	pre
-1.3988810110277001e-14	m1	paired	25	rd2	pre
-1.3988810110277001e-14	m1	paired	25	rd2	pre
-1.3988810110277001e-14	m1	paired	25	rd2	pre
-1.3988810110277001e-14	m1	paired	25	rd2	pre
-1.3988810110277001e-14	m1	paired	25	rd2	pre
-1.3988810110277001e-14	m1	paired	25	rd2	pre
-1.3988810110277001e-14	m1	paired	25	rd2	pre
-1.3988810110277001e-14	m1	paired	25	rd2	pre
-1.3988810110277001e-14	m1	paired	25	rd2	pre
-1.3988810110277001e-14	m1	paired	25	rd2	pre
-1.3988810110277001e-14	m1	paired	25	rd2	pre
-1.3988810110277001e-14	m1	paired	25	rd2	pre
-1.3988810110277001e-14	m1	paired	25	rd2	pre
-1.3988810110277001e-14	m1	paired	25	rd2	pre
-1.3988810110277001e-14	m1	paired	25	rd2	pre
-1.3988810110277001e-14	m1	paired	25	rd2	pre
-1.3988810110277001e-14	m1	paired	25	rd2	pre
-1.52226336762981	m1	paired	25	rd2	pre
-1.3988810110277001e-14	m1	paired	25	rd2	pre
-1.3988810110277001e-14	m1	paired	25	rd2	pre
-1.3988810110277001e-14	m1	paired	25	rd2	pre
-1.3988810110277001e-14	m1	paired	25	rd2	pre
-1.3988810110277001e-14	m1	paired	25	rd2	pre
-1.3988810110277001e-14	m1	paired	25	rd2	pre
-1.3988810110277001e-14	m1	paired	25	rd2	pre
-1.3988810110277001e-14	m1	paired	25	rd2	pre
-1.3988810110277001e-14	m1	paired	25	rd2	pre
-1.3988810110277001e-14	m1	paired	25	rd2	pre
-1.64414459308013	m1	paired	25	rd2	pre
-1.3988810110277001e-14	m1	paired	25	rd2	pre
-1.3988810110277001e-14	m1	paired	25	rd2	pre
-1.3988810110277001e-14	m1	paired	25	rd2	pre
-1.3988810110277001e-14	m1	paired	25	rd2	pre
-1.52226336762981	m1	paired	25	rd2	pre
-1.3988810110277001e-14	m1	paired	25	rd3	pre
-1.3988810110277001e-14	m1	paired	25	rd3	pre
-1.3988810110277001e-14	m1	paired	25	rd3	pre
-1.3988810110277001e-14	m1	paired	25	rd3	pre
-1.3988810110277001e-14	m1	paired	25	rd3	pre
-1.3988810110277001e-14	m1	paired	25	rd3	pre
-1.3988810110277001e-14	m1	paired	25	rd3	pre
-1.3988810110277001e-14	m1	paired	25	rd3	pre
-1.3988810110277001e-14	m1	paired	25	rd3	pre
-1.3988810110277001e-14	m1	paired	25	rd3	pre
-1.3988810110277001e-14	m1	paired	25	rd3	pre
-1.3988810110277001e-14	m1	paired	25	rd3	pre
-1.3988810110277001e-14	m1	paired	25	rd3	pre
-1.3988810110277001e-14	m1	paired	25	rd3	pre
-1.3988810110277001e-14	m1	paired	25	rd3	pre
-1.3988810110277001e-14	m1	paired	25	rd3	pre
-1.3988810110277001e-14	m1	paired	25	rd3	pre
-1.3988810110277001e-14	m1	paired	25	rd3	pre
-1.3988810110277001e-14	m1	paired	25	rd3	pre
-1.3988810110277001e-14	m1	paired	25	rd3	pre
-1.3988810110277001e-14	m1	paired	25	rd3	pre
-1.3988810110277001e-14	m1	paired	25	rd3	pre
-1.3988810110277001e-14	m1	paired	25	rd3	pre
-1.3988810110277001e-14	m1	paired	25	rd3	pre
-1.3988810110277001e-14	m1	paired	25	rd3	pre
-1.3988810110277001e-14	m1	paired	25	rd3	pre
-1.3988810110277001e-14	m1	paired	25	rd3	pre
-1.3988810110277001e-14	m1	paired	25	rd3	pre
-1.3988810110277001e-14	m1	paired	25	rd3	pre
1.7328346911599402	m1	paired	25	rd3	pre
-1.3988810110277001e-14	m1	paired	25	rd3	pre
-1.3988810110277001e-14	m1	paired	25	rd3	pre
-1.3988810110277001e-14	m1	paired	25	rd3	pre
1.43869762594138	m1	paired	25	rd3	pre
-1.3988810110277001e-14	m1	paired	25	rd3	pre
-1.3988810110277001e-14	m1	paired	25	rd3	pre
-1.3988810110277001e-14	m1	paired	25	rd3	pre
-1.3988810110277001e-14	m1	paired	25	rd3	pre
-1.3988810110277001e-14	m1	paired	25	rd3	pre
-1.3988810110277001e-14	m1	paired	25	rd3	pre
-1.3988810110277001e-14	m1	paired	12	rd1	pre
-1.73283469115995	m1	paired	12	rd1	pre
-1.3988810110277001e-14	m1	paired	12	rd1	pre
-1.3988810110277001e-14	m1	paired	12	rd1	pre
-1.3988810110277001e-14	m1	paired	12	rd1	pre
-1.3988810110277001e-14	m1	paired	12	rd1	pre
-1.3988810110277001e-14	m1	paired	12	rd1	pre
-1.3988810110277001e-14	m1	paired	12	rd1	pre
-1.3988810110277001e-14	m1	paired	12	rd1	pre
-1.52226336762981	m1	paired	12	rd1	pre
0.0835657416884163	m1	paired	12	rd1	pre
-1.3988810110277001e-14	m1	paired	12	rd1	pre
-1.3988810110277001e-14	m1	paired	12	rd1	pre
-1.3988810110277001e-14	m1	paired	12	rd1	pre
1.85950824272784	m1	paired	12	rd1	pre
1.6441445930801102	m1	paired	12	rd1	pre
2.07487189237557	m1	paired	12	rd1	pre
1.7328346911599402	m1	paired	12	rd1	pre
1.85950824272784	m1	paired	12	rd1	pre
1.32572298078877	m1	paired	12	rd1	pre
-1.3988810110277001e-14	m1	paired	12	rd1	pre
2.07487189237557	m1	paired	12	rd1	pre
-1.3988810110277001e-14	m1	paired	12	rd1	pre
-1.3988810110277001e-14	m1	paired	12	rd1	pre
-1.3988810110277001e-14	m1	paired	12	rd1	pre
-1.3988810110277001e-14	m1	paired	12	rd1	pre
1.7328346911599402	m1	paired	12	rd1	pre
1.5222633676298	m1	paired	12	rd1	pre
1.5222633676298	m1	paired	12	rd1	pre
-1.3988810110277001e-14	m1	paired	12	rd1	pre
1.5222633676298	m1	paired	12	rd1	pre
-1.3988810110277001e-14	m1	paired	12	rd1	pre
-1.3988810110277001e-14	m1	paired	12	rd1	pre
-1.375797459677	m1	paired	12	rd1	pre
-1.3988810110277001e-14	m1	paired	12	rd1	pre
-1.3988810110277001e-14	m1	paired	12	rd1	pre
-1.3988810110277001e-14	m1	paired	12	rd1	pre
-1.3988810110277001e-14	m1	paired	12	rd1	pre
1.5222633676298	m1	paired	12	rd1	pre
-1.3988810110277001e-14	m1	paired	12	rd1	pre
-1.4386976259414	m1	paired	12	rd2	pre
-1.3988810110277001e-14	m1	paired	12	rd2	pre
-1.3988810110277001e-14	m1	paired	12	rd2	pre
-1.3988810110277001e-14	m1	paired	12	rd2	pre
-1.3988810110277001e-14	m1	paired	12	rd2	pre
-0.0835657416884163	m1	paired	12	rd2	pre
1.98618179429574	m1	paired	12	rd2	pre
-1.3988810110277001e-14	m1	paired	12	rd2	pre
-1.3988810110277001e-14	m1	paired	12	rd2	pre
-1.64414459308013	m1	paired	12	rd2	pre
-1.3988810110277001e-14	m1	paired	12	rd2	pre
-1.3988810110277001e-14	m1	paired	12	rd2	pre
-1.3988810110277001e-14	m1	paired	12	rd2	pre
-1.3988810110277001e-14	m1	paired	12	rd2	pre
-1.3988810110277001e-14	m1	paired	12	rd2	pre
-1.3988810110277001e-14	m1	paired	12	rd2	pre
-1.3988810110277001e-14	m1	paired	12	rd2	pre
-1.85950824272785	m1	paired	12	rd2	pre
-1.3988810110277001e-14	m1	paired	12	rd2	pre
-1.3988810110277001e-14	m1	paired	12	rd2	pre
-1.52226336762981	m1	paired	12	rd2	pre
-1.3988810110277001e-14	m1	paired	12	rd2	pre
-1.3988810110277001e-14	m1	paired	12	rd2	pre
-1.85950824272785	m1	paired	12	rd2	pre
-1.3988810110277001e-14	m1	paired	12	rd2	pre
-1.3988810110277001e-14	m1	paired	12	rd2	pre
-1.3988810110277001e-14	m1	paired	12	rd2	pre
-1.3988810110277001e-14	m1	paired	12	rd2	pre
-1.3988810110277001e-14	m1	paired	12	rd2	pre
-1.3988810110277001e-14	m1	paired	12	rd2	pre
-1.3988810110277001e-14	m1	paired	12	rd2	pre
-1.3988810110277001e-14	m1	paired	12	rd2	pre
-1.3988810110277001e-14	m1	paired	12	rd2	pre
-1.52226336762981	m1	paired	12	rd2	pre
-1.64414459308013	m1	paired	12	rd2	pre
-1.3988810110277001e-14	m1	paired	12	rd2	pre
-1.52226336762981	m1	paired	12	rd2	pre
-1.52226336762981	m1	paired	12	rd2	pre
-1.3988810110277001e-14	m1	paired	12	rd2	pre
-1.3988810110277001e-14	m1	paired	12	rd2	pre
-1.3988810110277001e-14	m1	paired	12	rd3	pre
1.5222633676298	m1	paired	12	rd3	pre
1.43869762594138	m1	paired	12	rd3	pre
-1.3988810110277001e-14	m1	paired	12	rd3	pre
1.5222633676298	m1	paired	12	rd3	pre
-1.85950824272785	m1	paired	12	rd3	pre
-1.3988810110277001e-14	m1	paired	12	rd3	pre
-1.3988810110277001e-14	m1	paired	12	rd3	pre
-1.3988810110277001e-14	m1	paired	12	rd3	pre
-1.3988810110277001e-14	m1	paired	12	rd3	pre
-1.3988810110277001e-14	m1	paired	12	rd3	pre
-1.4386976259414	m1	paired	12	rd3	pre
-1.3988810110277001e-14	m1	paired	12	rd3	pre
-1.3988810110277001e-14	m1	paired	12	rd3	pre
-1.3988810110277001e-14	m1	paired	12	rd3	pre
0.0629001662643935	m1	paired	12	rd3	pre
-1.3988810110277001e-14	m1	paired	12	rd3	pre
-1.64414459308013	m1	paired	12	rd3	pre
-1.3988810110277001e-14	m1	paired	12	rd3	pre
-1.52226336762981	m1	paired	12	rd3	pre
-1.73283469115995	m1	paired	12	rd3	pre
1.98618179429574	m1	paired	12	rd3	pre
-1.3988810110277001e-14	m1	paired	12	rd3	pre
2.07487189237557	m1	paired	12	rd3	pre
-1.3988810110277001e-14	m1	paired	12	rd3	pre
-1.3988810110277001e-14	m1	paired	12	rd3	pre
1.6441445930801102	m1	paired	12	rd3	pre
-1.3988810110277001e-14	m1	paired	12	rd3	pre
-1.3988810110277001e-14	m1	paired	12	rd3	pre
1.5222633676298	m1	paired	12	rd3	pre
1.7328346911599402	m1	paired	12	rd3	pre
1.85950824272784	m1	paired	12	rd3	pre
-1.3988810110277001e-14	m1	paired	12	rd3	pre
1.6441445930801102	m1	paired	12	rd3	pre
1.5222633676298	m1	paired	12	rd3	pre
-1.3988810110277001e-14	m1	paired	12	rd3	pre
-1.3988810110277001e-14	m1	paired	12	rd3	pre
-1.3988810110277001e-14	m1	paired	12	rd3	pre
-1.3988810110277001e-14	m1	paired	12	rd3	pre
-1.4386976259414	m1	paired	12	rd3	pre
-3.7190164854557097	m1	paired	6	rd1	pre
-1.64414459308013	m1	paired	6	rd1	pre
-1.85950824272785	m1	paired	6	rd1	pre
-0.483710783050851	m1	paired	6	rd1	pre
-1.85950824272785	m1	paired	6	rd1	pre
-1.3988810110277001e-14	m1	paired	6	rd1	pre
-1.3988810110277001e-14	m1	paired	6	rd1	pre
-1.85950824272785	m1	paired	6	rd1	pre
-1.85950824272785	m1	paired	6	rd1	pre
0.0886900980798288	m1	paired	6	rd1	pre
-1.85950824272785	m1	paired	6	rd1	pre
-1.3988810110277001e-14	m1	paired	6	rd1	pre
-0.0	m1	paired	6	rd1	pre
1.85950824272784	m1	paired	6	rd1	pre
1.43869762594138	m1	paired	6	rd1	pre
2.2803188595143	m1	paired	6	rd1	pre
1.98618179429574	m1	paired	6	rd1	pre
1.85950824272784	m1	paired	6	rd1	pre
2.34321902577869	m1	paired	6	rd1	pre
2.07487189237557	m1	paired	6	rd1	pre
-1.3988810110277001e-14	m1	paired	6	rd1	pre
2.34321902577869	m1	paired	6	rd1	pre
1.7328346911599402	m1	paired	6	rd1	pre
1.85950824272784	m1	paired	6	rd1	pre
1.5222633676298	m1	paired	6	rd1	pre
-1.3988810110277001e-14	m1	paired	6	rd1	pre
-0.0	m1	paired	6	rd1	pre
1.6441445930801102	m1	paired	6	rd1	pre
-1.3988810110277001e-14	m1	paired	6	rd1	pre
0.420810616786457	m1	paired	6	rd1	pre
-0.34203720121562897	m1	paired	6	rd1	pre
-1.3988810110277001e-14	m1	paired	6	rd1	pre
1.7328346911599402	m1	paired	6	rd1	pre
1.85950824272784	m1	paired	6	rd1	pre
-1.4386976259414	m1	paired	6	rd1	pre
-0.294137065218557	m1	paired	6	rd1	pre
-1.3988810110277001e-14	m1	paired	6	rd1	pre
-0.55260852474577	m1	paired	6	rd1	pre
-0.34203720121562897	m1	paired	6	rd1	pre
1.5222633676298	m1	paired	6	rd1	pre
-1.3988810110277001e-14	m1	paired	6	rd2	pre
1.43869762594138	m1	paired	6	rd2	pre
-1.3988810110277001e-14	m1	paired	6	rd2	pre
1.98618179429574	m1	paired	6	rd2	pre
-0.0	m1	paired	6	rd2	pre
-1.3988810110277001e-14	m1	paired	6	rd2	pre
1.5222633676298	m1	paired	6	rd2	pre
-0.0	m1	paired	6	rd2	pre
1.43869762594138	m1	paired	6	rd2	pre
1.5222633676298	m1	paired	6	rd2	pre
1.85950824272784	m1	paired	6	rd2	pre
-0.0	m1	paired	6	rd2	pre
-2.2803188595143102	m1	paired	6	rd2	pre
-1.3988810110277001e-14	m1	paired	6	rd2	pre
0.268347133403122	m1	paired	6	rd2	pre
-1.98618179429575	m1	paired	6	rd2	pre
1.5222633676298	m1	paired	6	rd2	pre
-0.55260852474577	m1	paired	6	rd2	pre
1.5222633676298	m1	paired	6	rd2	pre
-1.3988810110277001e-14	m1	paired	6	rd2	pre
-1.52226336762981	m1	paired	6	rd2	pre
-1.3988810110277001e-14	m1	paired	6	rd2	pre
-1.3988810110277001e-14	m1	paired	6	rd2	pre
-1.3988810110277001e-14	m1	paired	6	rd2	pre
-2.1967531178259	m1	paired	6	rd2	pre
-0.0886900980798288	m1	paired	6	rd2	pre
-1.3988810110277001e-14	m1	paired	6	rd2	pre
-1.52226336762981	m1	paired	6	rd2	pre
1.5222633676298	m1	paired	6	rd2	pre
-0.294137065218557	m1	paired	6	rd2	pre
1.85950824272784	m1	paired	6	rd2	pre
-1.3988810110277001e-14	m1	paired	6	rd2	pre
-1.3988810110277001e-14	m1	paired	6	rd2	pre
-0.337244875098041	m1	paired	6	rd2	pre
-0.294137065218557	m1	paired	6	rd2	pre
-1.3988810110277001e-14	m1	paired	6	rd2	pre
-1.3988810110277001e-14	m1	paired	6	rd2	pre
-1.73283469115995	m1	paired	6	rd2	pre
1.5222633676298	m1	paired	6	rd2	pre
-1.73283469115995	m1	paired	6	rd2	pre
1.85950824272784	m1	paired	6	rd3	pre
0.14646590795281	m1	paired	6	rd3	pre
1.43869762594138	m1	paired	6	rd3	pre
-1.3988810110277001e-14	m1	paired	6	rd3	pre
-1.3988810110277001e-14	m1	paired	6	rd3	pre
-0.12188122545031199	m1	paired	6	rd3	pre
0.420810616786457	m1	paired	6	rd3	pre
-1.64414459308013	m1	paired	6	rd3	pre
-1.52226336762981	m1	paired	6	rd3	pre
0.210571323530141	m1	paired	6	rd3	pre
1.5222633676298	m1	paired	6	rd3	pre
-1.73283469115995	m1	paired	6	rd3	pre
-1.3988810110277001e-14	m1	paired	6	rd3	pre
-0.14646590795281	m1	paired	6	rd3	pre
-0.34203720121562897	m1	paired	6	rd3	pre
1.7328346911599402	m1	paired	6	rd3	pre
1.85950824272784	m1	paired	6	rd3	pre
1.43869762594138	m1	paired	6	rd3	pre
1.76950205783149	m1	paired	6	rd3	pre
-1.85950824272785	m1	paired	6	rd3	pre
-0.12188122545031199	m1	paired	6	rd3	pre
1.85950824272784	m1	paired	6	rd3	pre
-0.6361742664341861	m1	paired	6	rd3	pre
-1.3988810110277001e-14	m1	paired	6	rd3	pre
0.0629001662643935	m1	paired	6	rd3	pre
2.19675311782588	m1	paired	6	rd3	pre
1.98618179429574	m1	paired	6	rd3	pre
2.19675311782588	m1	paired	6	rd3	pre
1.98618179429574	m1	paired	6	rd3	pre
3.71901648545568	m1	paired	6	rd3	pre
1.85950824272784	m1	paired	6	rd3	pre
1.85950824272784	m1	paired	6	rd3	pre
2.14248265369427	m1	paired	6	rd3	pre
1.98618179429574	m1	paired	6	rd3	pre
-0.7580554918844978	m1	paired	6	rd3	pre
-1.64414459308013	m1	paired	6	rd3	pre
-1.52226336762981	m1	paired	6	rd3	pre
-0.34203720121562897	m1	paired	6	rd3	pre
-1.85950824272785	m1	paired	6	rd3	pre
0.2533471031358	m1	paired	6	rd3	pre
-2.2803188595143102	m1	paired	2	rd1	pre
-0.1266735515679	m1	paired	2	rd1	pre
-0.1266735515679	m1	paired	2	rd1	pre
-0.420810616786457	m1	paired	2	rd1	pre
-2.1967531178259	m1	paired	2	rd1	pre
-0.14646590795281	m1	paired	2	rd1	pre
-2.2803188595143102	m1	paired	2	rd1	pre
-0.420810616786457	m1	paired	2	rd1	pre
-1.73283469115995	m1	paired	2	rd1	pre
-1.3988810110277001e-14	m1	paired	2	rd1	pre
-0.0835657416884163	m1	paired	2	rd1	pre
-0.1266735515679	m1	paired	2	rd1	pre
1.85950824272784	m1	paired	2	rd1	pre
2.19675311782588	m1	paired	2	rd1	pre
0.904521399837308	m1	paired	2	rd1	pre
2.19675311782588	m1	paired	2	rd1	pre
2.2803188595143	m1	paired	2	rd1	pre
2.07487189237557	m1	paired	2	rd1	pre
0.841621233572914	m1	paired	2	rd1	pre
1.6441445930801102	m1	paired	2	rd1	pre
2.07487189237557	m1	paired	2	rd1	pre
-0.0835657416884163	m1	paired	2	rd1	pre
-0.337244875098041	m1	paired	2	rd1	pre
0.337244875098041	m1	paired	2	rd1	pre
1.7328346911599402	m1	paired	2	rd1	pre
-0.205446967138728	m1	paired	2	rd1	pre
0.55260852474577	m1	paired	2	rd1	pre
1.7328346911599402	m1	paired	2	rd1	pre
-0.12188122545031199	m1	paired	2	rd1	pre
1.7328346911599402	m1	paired	2	rd1	pre
1.85950824272784	m1	paired	2	rd1	pre
-1.85950824272785	m1	paired	2	rd1	pre
1.5222633676298	m1	paired	2	rd1	pre
0.463918426665941	m1	paired	2	rd1	pre
1.43869762594138	m1	paired	2	rd1	pre
-0.1266735515679	m1	paired	2	rd1	pre
-1.73283469115995	m1	paired	2	rd1	pre
-0.7580554918844978	m1	paired	2	rd1	pre
1.98618179429574	m1	paired	2	rd1	pre
0.215363649647729	m1	paired	2	rd1	pre
0.337244875098041	m1	paired	2	rd2	pre
-0.463918426665941	m1	paired	2	rd2	pre
0.215363649647729	m1	paired	2	rd2	pre
-0.12188122545031199	m1	paired	2	rd2	pre
-0.0	m1	paired	2	rd2	pre
-0.337244875098041	m1	paired	2	rd2	pre
1.7328346911599402	m1	paired	2	rd2	pre
-0.0	m1	paired	2	rd2	pre
0.463918426665941	m1	paired	2	rd2	pre
1.85950824272784	m1	paired	2	rd2	pre
0.610384334618751	m1	paired	2	rd2	pre
0.205446967138728	m1	paired	2	rd2	pre
-0.0835657416884163	m1	paired	2	rd2	pre
-1.85950824272785	m1	paired	2	rd2	pre
-0.0	m1	paired	2	rd2	pre
-0.1266735515679	m1	paired	2	rd2	pre
-0.533785261939071	m1	paired	2	rd2	pre
-0.210571323530141	m1	paired	2	rd2	pre
-0.12188122545031199	m1	paired	2	rd2	pre
-1.98618179429575	m1	paired	2	rd2	pre
-0.0	m1	paired	2	rd2	pre
-0.337244875098041	m1	paired	2	rd2	pre
-0.1266735515679	m1	paired	2	rd2	pre
-2.1967531178259	m1	paired	2	rd2	pre
-0.7580554918844978	m1	paired	2	rd2	pre
0.674489750196082	m1	paired	2	rd2	pre
-2.1967531178259	m1	paired	2	rd2	pre
0.7580554918844978	m1	paired	2	rd2	pre
0.0886900980798289	m1	paired	2	rd2	pre
1.98618179429574	m1	paired	2	rd2	pre
0.674489750196082	m1	paired	2	rd2	pre
-0.463918426665941	m1	paired	2	rd2	pre
0.674489750196082	m1	paired	2	rd2	pre
-0.0835657416884163	m1	paired	2	rd2	pre
-0.215363649647729	m1	paired	2	rd2	pre
-0.420810616786457	m1	paired	2	rd2	pre
-0.0	m1	paired	2	rd2	pre
0.210571323530141	m1	paired	2	rd2	pre
1.98618179429574	m1	paired	2	rd2	pre
0.337244875098041	m1	paired	2	rd2	pre
0.547484168354357	m1	paired	2	rd3	pre
-0.463918426665941	m1	paired	2	rd3	pre
-0.12188122545031199	m1	paired	2	rd3	pre
0.7580554918844978	m1	paired	2	rd3	pre
-0.0	m1	paired	2	rd3	pre
-1.73283469115995	m1	paired	2	rd3	pre
-0.215363649647729	m1	paired	2	rd3	pre
-0.674489750196082	m1	paired	2	rd3	pre
0.0886900980798288	m1	paired	2	rd3	pre
-1.64414459308013	m1	paired	2	rd3	pre
-0.7580554918844978	m1	paired	2	rd3	pre
-1.73283469115995	m1	paired	2	rd3	pre
-0.215363649647729	m1	paired	2	rd3	pre
0.547484168354357	m1	paired	2	rd3	pre
0.0886900980798289	m1	paired	2	rd3	pre
0.463918426665941	m1	paired	2	rd3	pre
-0.0	m1	paired	2	rd3	pre
1.7328346911599402	m1	paired	2	rd3	pre
2.19675311782588	m1	paired	2	rd3	pre
-2.07487189237558	m1	paired	2	rd3	pre
-0.1266735515679	m1	paired	2	rd3	pre
-0.0835657416884163	m1	paired	2	rd3	pre
0.1266735515679	m1	paired	2	rd3	pre
0.337244875098041	m1	paired	2	rd3	pre
0.420810616786457	m1	paired	2	rd3	pre
-1.52226336762981	m1	paired	2	rd3	pre
0.337244875098041	m1	paired	2	rd3	pre
1.85950824272784	m1	paired	2	rd3	pre
3.71901648545568	m1	paired	2	rd3	pre
2.2803188595143	m1	paired	2	rd3	pre
2.19675311782588	m1	paired	2	rd3	pre
3.71901648545568	m1	paired	2	rd3	pre
1.37579745967699	m1	paired	2	rd3	pre
1.6441445930801102	m1	paired	2	rd3	pre
-0.215363649647729	m1	paired	2	rd3	pre
-1.85950824272785	m1	paired	2	rd3	pre
-0.420810616786457	m1	paired	2	rd3	pre
-0.463918426665941	m1	paired	2	rd3	pre
-2.2803188595143102	m1	paired	2	rd3	pre
-2.1967531178259	m1	paired	2	rd3	pre
-1.98618179429575	m1	paired	0	rd1	pre
-2.1967531178259	m1	paired	0	rd1	pre
-0.6361742664341861	m1	paired	0	rd1	pre
-0.674489750196082	m1	paired	0	rd1	pre
-0.7580554918844978	m1	paired	0	rd1	pre
-0.547484168354357	m1	paired	0	rd1	pre
-0.12188122545031199	m1	paired	0	rd1	pre
-0.205446967138728	m1	paired	0	rd1	pre
0.1266735515679	m1	paired	0	rd1	pre
-0.215363649647729	m1	paired	0	rd1	pre
-0.1266735515679	m1	paired	0	rd1	pre
0.215363649647729	m1	paired	0	rd1	pre
0.674489750196082	m1	paired	0	rd1	pre
-0.0	m1	paired	0	rd1	pre
2.19675311782588	m1	paired	0	rd1	pre
2.19675311782588	m1	paired	0	rd1	pre
2.19675311782588	m1	paired	0	rd1	pre
3.71901648545568	m1	paired	0	rd1	pre
2.19675311782588	m1	paired	0	rd1	pre
0.674489750196082	m1	paired	0	rd1	pre
0.1266735515679	m1	paired	0	rd1	pre
-0.215363649647729	m1	paired	0	rd1	pre
-0.210571323530141	m1	paired	0	rd1	pre
1.98618179429574	m1	paired	0	rd1	pre
2.19675311782588	m1	paired	0	rd1	pre
0.1266735515679	m1	paired	0	rd1	pre
2.19675311782588	m1	paired	0	rd1	pre
0.674489750196082	m1	paired	0	rd1	pre
0.215363649647729	m1	paired	0	rd1	pre
0.1266735515679	m1	paired	0	rd1	pre
-0.34203720121562897	m1	paired	0	rd1	pre
0.420810616786457	m1	paired	0	rd1	pre
-0.1266735515679	m1	paired	0	rd1	pre
0.55260852474577	m1	paired	0	rd1	pre
-0.6361742664341861	m1	paired	0	rd1	pre
-0.55260852474577	m1	paired	0	rd1	pre
-2.3432190257787	m1	paired	0	rd1	pre
-0.0	m1	paired	0	rd1	pre
-0.08869009807982901	m1	paired	0	rd1	pre
-0.463918426665941	m1	paired	0	rd1	pre
-0.0	m1	paired	0	rd2	pre
-0.08869009807982901	m1	paired	0	rd2	pre
-1.3988810110277001e-14	m1	paired	0	rd2	pre
0.215363649647729	m1	paired	0	rd2	pre
1.85950824272784	m1	paired	0	rd2	pre
-0.0	m1	paired	0	rd2	pre
-0.0	m1	paired	0	rd2	pre
1.85950824272784	m1	paired	0	rd2	pre
0.34203720121562897	m1	paired	0	rd2	pre
0.205446967138728	m1	paired	0	rd2	pre
2.07487189237557	m1	paired	0	rd2	pre
1.5222633676298	m1	paired	0	rd2	pre
1.5222633676298	m1	paired	0	rd2	pre
2.07487189237557	m1	paired	0	rd2	pre
-0.205446967138728	m1	paired	0	rd2	pre
-0.420810616786457	m1	paired	0	rd2	pre
-0.0	m1	paired	0	rd2	pre
-2.2803188595143102	m1	paired	0	rd2	pre
0.2533471031358	m1	paired	0	rd2	pre
0.463918426665941	m1	paired	0	rd2	pre
-0.55260852474577	m1	paired	0	rd2	pre
0.210571323530141	m1	paired	0	rd2	pre
-0.7580554918844978	m1	paired	0	rd2	pre
0.0886900980798289	m1	paired	0	rd2	pre
-0.0	m1	paired	0	rd2	pre
-0.674489750196082	m1	paired	0	rd2	pre
0.294137065218557	m1	paired	0	rd2	pre
-3.7190164854557097	m1	paired	0	rd2	pre
-0.1266735515679	m1	paired	0	rd2	pre
-2.2803188595143102	m1	paired	0	rd2	pre
0.430727299295457	m1	paired	0	rd2	pre
-2.2803188595143102	m1	paired	0	rd2	pre
-0.337244875098041	m1	paired	0	rd2	pre
-0.674489750196082	m1	paired	0	rd2	pre
-0.610384334618751	m1	paired	0	rd2	pre
-0.7580554918844978	m1	paired	0	rd2	pre
-0.337244875098041	m1	paired	0	rd2	pre
-0.205446967138728	m1	paired	0	rd2	pre
0.0835657416884162	m1	paired	0	rd2	pre
-0.1266735515679	m1	paired	0	rd2	pre
-1.73283469115995	m1	paired	0	rd3	pre
1.6441445930801102	m1	paired	0	rd3	pre
0.215363649647729	m1	paired	0	rd3	pre
-0.463918426665941	m1	paired	0	rd3	pre
1.85950824272784	m1	paired	0	rd3	pre
-2.07487189237558	m1	paired	0	rd3	pre
1.37579745967699	m1	paired	0	rd3	pre
0.34203720121562897	m1	paired	0	rd3	pre
0.1266735515679	m1	paired	0	rd3	pre
-1.4386976259414	m1	paired	0	rd3	pre
-0.674489750196082	m1	paired	0	rd3	pre
-1.98618179429575	m1	paired	0	rd3	pre
2.19675311782588	m1	paired	0	rd3	pre
-0.0	m1	paired	0	rd3	pre
0.547484168354357	m1	paired	0	rd3	pre
0.674489750196082	m1	paired	0	rd3	pre
0.420810616786457	m1	paired	0	rd3	pre
-0.674489750196082	m1	paired	0	rd3	pre
0.7580554918844978	m1	paired	0	rd3	pre
-3.7190164854557097	m1	paired	0	rd3	pre
-0.1266735515679	m1	paired	0	rd3	pre
-0.55260852474577	m1	paired	0	rd3	pre
0.0886900980798289	m1	paired	0	rd3	pre
0.904521399837308	m1	paired	0	rd3	pre
1.98618179429574	m1	paired	0	rd3	pre
1.85950824272784	m1	paired	0	rd3	pre
2.2803188595143	m1	paired	0	rd3	pre
3.71901648545568	m1	paired	0	rd3	pre
0.6361742664341861	m1	paired	0	rd3	pre
3.71901648545568	m1	paired	0	rd3	pre
0.337244875098041	m1	paired	0	rd3	pre
1.85950824272784	m1	paired	0	rd3	pre
3.71901648545568	m1	paired	0	rd3	pre
0.547484168354357	m1	paired	0	rd3	pre
0.12188122545031199	m1	paired	0	rd3	pre
-3.7190164854557097	m1	paired	0	rd3	pre
-2.1967531178259	m1	paired	0	rd3	pre
-0.463918426665941	m1	paired	0	rd3	pre
-0.7580554918844978	m1	paired	0	rd3	pre
-0.08869009807982901	m1	paired	0	rd3	pre
-1.52226336762981	m2	control	25	rd1	pre
-1.3988810110277001e-14	m2	control	25	rd1	pre
-1.3988810110277001e-14	m2	control	25	rd1	pre
-1.52226336762981	m2	control	25	rd1	pre
-1.375797459677	m2	control	25	rd1	pre
-1.3988810110277001e-14	m2	control	25	rd1	pre
-1.70018856074567	m2	control	25	rd1	pre
-1.3988810110277001e-14	m2	control	25	rd1	pre
-1.3988810110277001e-14	m2	control	25	rd1	pre
1.43869762594138	m2	control	25	rd1	pre
-1.4386976259414	m2	control	25	rd1	pre
-1.73283469115995	m2	control	25	rd1	pre
-1.3988810110277001e-14	m2	control	25	rd1	pre
-1.47715340583466	m2	control	25	rd1	pre
-1.64414459308013	m2	control	25	rd1	pre
-1.3988810110277001e-14	m2	control	25	rd1	pre
-1.3988810110277001e-14	m2	control	25	rd1	pre
-1.52226336762981	m2	control	25	rd1	pre
-1.375797459677	m2	control	25	rd1	pre
-1.3988810110277001e-14	m2	control	25	rd1	pre
1.5222633676298	m2	control	25	rd1	pre
-1.3988810110277001e-14	m2	control	25	rd1	pre
-1.3988810110277001e-14	m2	control	25	rd1	pre
1.37579745967699	m2	control	25	rd1	pre
-1.375797459677	m2	control	25	rd1	pre
1.70018856074565	m2	control	25	rd1	pre
-1.3988810110277001e-14	m2	control	25	rd1	pre
-1.3988810110277001e-14	m2	control	25	rd1	pre
-1.3988810110277001e-14	m2	control	25	rd1	pre
1.5222633676298	m2	control	25	rd1	pre
-1.3988810110277001e-14	m2	control	25	rd1	pre
-1.3988810110277001e-14	m2	control	25	rd1	pre
-1.85950824272785	m2	control	25	rd1	pre
0.205446967138728	m2	control	25	rd1	pre
-1.64414459308013	m2	control	25	rd1	pre
-1.3988810110277001e-14	m2	control	25	rd1	pre
-1.3988810110277001e-14	m2	control	25	rd1	pre
-1.55721556943624	m2	control	25	rd1	pre
1.43869762594138	m2	control	25	rd1	pre
-1.73283469115995	m2	control	25	rd1	pre
-1.4386976259414	m2	control	25	rd2	pre
-1.3988810110277001e-14	m2	control	25	rd2	pre
-1.3988810110277001e-14	m2	control	25	rd2	pre
-1.3988810110277001e-14	m2	control	25	rd2	pre
-1.3988810110277001e-14	m2	control	25	rd2	pre
-1.3988810110277001e-14	m2	control	25	rd2	pre
-1.1919193746683898	m2	control	25	rd2	pre
-1.3988810110277001e-14	m2	control	25	rd2	pre
-1.3988810110277001e-14	m2	control	25	rd2	pre
-1.4386976259414	m2	control	25	rd2	pre
0.31842161229134197	m2	control	25	rd2	pre
-1.3988810110277001e-14	m2	control	25	rd2	pre
-1.3988810110277001e-14	m2	control	25	rd2	pre
-1.3988810110277001e-14	m2	control	25	rd2	pre
-1.3988810110277001e-14	m2	control	25	rd2	pre
-1.3988810110277001e-14	m2	control	25	rd2	pre
-0.0	m2	control	25	rd2	pre
-1.3988810110277001e-14	m2	control	25	rd2	pre
-1.3988810110277001e-14	m2	control	25	rd2	pre
-1.64414459308013	m2	control	25	rd2	pre
1.85950824272784	m2	control	25	rd2	pre
-1.375797459677	m2	control	25	rd2	pre
-1.3988810110277001e-14	m2	control	25	rd2	pre
-1.3988810110277001e-14	m2	control	25	rd2	pre
-1.3988810110277001e-14	m2	control	25	rd2	pre
-1.3988810110277001e-14	m2	control	25	rd2	pre
-1.3988810110277001e-14	m2	control	25	rd2	pre
1.85950824272784	m2	control	25	rd2	pre
-1.4386976259414	m2	control	25	rd2	pre
-1.32572298078878	m2	control	25	rd2	pre
-1.3988810110277001e-14	m2	control	25	rd2	pre
-1.4386976259414	m2	control	25	rd2	pre
-1.52226336762981	m2	control	25	rd2	pre
-1.3494701263347502	m2	control	25	rd2	pre
-1.2491880683041798	m2	control	25	rd2	pre
-1.4386976259414	m2	control	25	rd2	pre
-1.3988810110277001e-14	m2	control	25	rd2	pre
-1.52226336762981	m2	control	25	rd2	pre
-1.85950824272785	m2	control	25	rd2	pre
-0.0835657416884163	m2	control	25	rd2	pre
-1.3988810110277001e-14	m2	control	25	rd3	pre
-1.3988810110277001e-14	m2	control	25	rd3	pre
-1.3988810110277001e-14	m2	control	25	rd3	pre
-1.3988810110277001e-14	m2	control	25	rd3	pre
1.5222633676298	m2	control	25	rd3	pre
-1.3988810110277001e-14	m2	control	25	rd3	pre
-1.3988810110277001e-14	m2	control	25	rd3	pre
-1.3988810110277001e-14	m2	control	25	rd3	pre
-1.3988810110277001e-14	m2	control	25	rd3	pre
-1.28433355253985	m2	control	25	rd3	pre
-1.3988810110277001e-14	m2	control	25	rd3	pre
1.37579745967699	m2	control	25	rd3	pre
-1.3988810110277001e-14	m2	control	25	rd3	pre
-1.3988810110277001e-14	m2	control	25	rd3	pre
-1.3988810110277001e-14	m2	control	25	rd3	pre
-1.3988810110277001e-14	m2	control	25	rd3	pre
-1.3988810110277001e-14	m2	control	25	rd3	pre
-1.3988810110277001e-14	m2	control	25	rd3	pre
-1.3988810110277001e-14	m2	control	25	rd3	pre
-1.3988810110277001e-14	m2	control	25	rd3	pre
-1.3988810110277001e-14	m2	control	25	rd3	pre
-1.3988810110277001e-14	m2	control	25	rd3	pre
0.026813085287167998	m2	control	25	rd3	pre
-1.3988810110277001e-14	m2	control	25	rd3	pre
-1.52226336762981	m2	control	25	rd3	pre
1.5222633676298	m2	control	25	rd3	pre
-1.4386976259414	m2	control	25	rd3	pre
-1.3988810110277001e-14	m2	control	25	rd3	pre
-1.3988810110277001e-14	m2	control	25	rd3	pre
-1.3988810110277001e-14	m2	control	25	rd3	pre
-1.3988810110277001e-14	m2	control	25	rd3	pre
-1.3988810110277001e-14	m2	control	25	rd3	pre
-0.0	m2	control	25	rd3	pre
1.1919193746683703	m2	control	25	rd3	pre
-1.3988810110277001e-14	m2	control	25	rd3	pre
-1.3988810110277001e-14	m2	control	25	rd3	pre
-1.3988810110277001e-14	m2	control	25	rd3	pre
-1.3988810110277001e-14	m2	control	25	rd3	pre
1.6441445930801102	m2	control	25	rd3	pre
1.5222633676298	m2	control	25	rd3	pre
0.268347133403122	m2	control	12	rd1	pre
-1.4386976259414	m2	control	12	rd1	pre
-0.430727299295458	m2	control	12	rd1	pre
-1.73283469115995	m2	control	12	rd1	pre
-0.34203720121562897	m2	control	12	rd1	pre
0.268347133403122	m2	control	12	rd1	pre
-1.85950824272785	m2	control	12	rd1	pre
-1.3988810110277001e-14	m2	control	12	rd1	pre
-2.3932935046669304	m2	control	12	rd1	pre
-1.98618179429575	m2	control	12	rd1	pre
-1.85950824272785	m2	control	12	rd1	pre
-1.85950824272785	m2	control	12	rd1	pre
-1.52226336762981	m2	control	12	rd1	pre
-1.73283469115995	m2	control	12	rd1	pre
-2.07487189237558	m2	control	12	rd1	pre
0.483710783050851	m2	control	12	rd1	pre
-0.112974645152614	m2	control	12	rd1	pre
-0.215363649647729	m2	control	12	rd1	pre
-1.64414459308013	m2	control	12	rd1	pre
0.420810616786457	m2	control	12	rd1	pre
0.547484168354357	m2	control	12	rd1	pre
-0.420810616786457	m2	control	12	rd1	pre
1.85950824272784	m2	control	12	rd1	pre
0.31842161229134197	m2	control	12	rd1	pre
1.85950824272784	m2	control	12	rd1	pre
-1.3988810110277001e-14	m2	control	12	rd1	pre
0.7580554918844978	m2	control	12	rd1	pre
0.337244875098041	m2	control	12	rd1	pre
-0.0	m2	control	12	rd1	pre
-0.420810616786457	m2	control	12	rd1	pre
-1.3988810110277001e-14	m2	control	12	rd1	pre
-1.85950824272785	m2	control	12	rd1	pre
0.215363649647729	m2	control	12	rd1	pre
0.483710783050851	m2	control	12	rd1	pre
-0.1266735515679	m2	control	12	rd1	pre
-1.4386976259414	m2	control	12	rd1	pre
-1.85950824272785	m2	control	12	rd1	pre
-1.64414459308013	m2	control	12	rd1	pre
-1.375797459677	m2	control	12	rd1	pre
1.85950824272784	m2	control	12	rd1	pre
-0.0	m2	control	12	rd2	pre
-1.64414459308013	m2	control	12	rd2	pre
-1.4386976259414	m2	control	12	rd2	pre
-1.52226336762981	m2	control	12	rd2	pre
-1.64414459308013	m2	control	12	rd2	pre
-1.64414459308013	m2	control	12	rd2	pre
0.205446967138728	m2	control	12	rd2	pre
-1.85950824272785	m2	control	12	rd2	pre
-2.1967531178259	m2	control	12	rd2	pre
0.337244875098041	m2	control	12	rd2	pre
-1.73283469115995	m2	control	12	rd2	pre
-1.64414459308013	m2	control	12	rd2	pre
-0.205446967138728	m2	control	12	rd2	pre
1.43869762594138	m2	control	12	rd2	pre
-1.4386976259414	m2	control	12	rd2	pre
-1.3988810110277001e-14	m2	control	12	rd2	pre
-1.3988810110277001e-14	m2	control	12	rd2	pre
-1.52226336762981	m2	control	12	rd2	pre
-1.3988810110277001e-14	m2	control	12	rd2	pre
1.6441445930801102	m2	control	12	rd2	pre
-1.3988810110277001e-14	m2	control	12	rd2	pre
1.6441445930801102	m2	control	12	rd2	pre
1.85950824272784	m2	control	12	rd2	pre
-1.5765338317614197	m2	control	12	rd2	pre
-0.19654038684103	m2	control	12	rd2	pre
-1.4386976259414	m2	control	12	rd2	pre
-1.52226336762981	m2	control	12	rd2	pre
-1.52226336762981	m2	control	12	rd2	pre
1.6441445930801102	m2	control	12	rd2	pre
-0.268347133403122	m2	control	12	rd2	pre
-1.52226336762981	m2	control	12	rd2	pre
1.37579745967699	m2	control	12	rd2	pre
0.483710783050851	m2	control	12	rd2	pre
-0.0	m2	control	12	rd2	pre
-2.2803188595143102	m2	control	12	rd2	pre
-1.3988810110277001e-14	m2	control	12	rd2	pre
2.07487189237557	m2	control	12	rd2	pre
-1.375797459677	m2	control	12	rd3	pre
-1.3988810110277001e-14	m2	control	12	rd3	pre
-1.3988810110277001e-14	m2	control	12	rd3	pre
-0.215363649647729	m2	control	12	rd3	pre
-0.337244875098041	m2	control	12	rd3	pre
1.6441445930801102	m2	control	12	rd3	pre
0.6361742664341861	m2	control	12	rd3	pre
1.6441445930801102	m2	control	12	rd3	pre
1.6441445930801102	m2	control	12	rd3	pre
0.14646590795281	m2	control	12	rd3	pre
-1.3988810110277001e-14	m2	control	12	rd3	pre
3.71901648545568	m2	control	12	rd3	pre
1.6441445930801102	m2	control	12	rd3	pre
0.19654038684103	m2	control	12	rd3	pre
0.294137065218557	m2	control	12	rd3	pre
1.5222633676298	m2	control	12	rd3	pre
-1.52226336762981	m2	control	12	rd3	pre
-1.4386976259414	m2	control	12	rd3	pre
-1.3988810110277001e-14	m2	control	12	rd3	pre
1.43869762594138	m2	control	12	rd3	pre
-1.3988810110277001e-14	m2	control	12	rd3	pre
-1.3988810110277001e-14	m2	control	12	rd3	pre
-1.4386976259414	m2	control	12	rd3	pre
-0.904521399837308	m2	control	12	rd3	pre
-1.3988810110277001e-14	m2	control	12	rd3	pre
1.85950824272784	m2	control	12	rd3	pre
1.85950824272784	m2	control	12	rd3	pre
-1.64414459308013	m2	control	12	rd3	pre
-1.3988810110277001e-14	m2	control	12	rd3	pre
-1.3988810110277001e-14	m2	control	12	rd3	pre
-1.4386976259414	m2	control	12	rd3	pre
1.85950824272784	m2	control	12	rd3	pre
2.34321902577869	m2	control	12	rd3	pre
1.98618179429574	m2	control	12	rd3	pre
1.5222633676298	m2	control	12	rd3	pre
-0.0	m2	control	12	rd3	pre
1.5222633676298	m2	control	12	rd3	pre
1.5222633676298	m2	control	12	rd3	pre
-1.85950824272785	m2	control	6	rd1	pre
-0.0	m2	control	6	rd1	pre
-3.7190164854557097	m2	control	6	rd1	pre
-1.85950824272785	m2	control	6	rd1	pre
-0.0835657416884163	m2	control	6	rd1	pre
-0.55260852474577	m2	control	6	rd1	pre
-1.85950824272785	m2	control	6	rd1	pre
-1.85950824272785	m2	control	6	rd1	pre
-1.3988810110277001e-14	m2	control	6	rd1	pre
-2.1967531178259	m2	control	6	rd1	pre
-3.7190164854557097	m2	control	6	rd1	pre
-2.07487189237558	m2	control	6	rd1	pre
-2.07487189237558	m2	control	6	rd1	pre
2.07487189237557	m2	control	6	rd1	pre
-0.12188122545031199	m2	control	6	rd1	pre
1.7328346911599402	m2	control	6	rd1	pre
-1.64414459308013	m2	control	6	rd1	pre
1.6441445930801102	m2	control	6	rd1	pre
-1.3988810110277001e-14	m2	control	6	rd1	pre
0.430727299295457	m2	control	6	rd1	pre
0.215363649647729	m2	control	6	rd1	pre
3.71901648545568	m2	control	6	rd1	pre
2.07487189237557	m2	control	6	rd1	pre
-1.3988810110277001e-14	m2	control	6	rd1	pre
1.43869762594138	m2	control	6	rd1	pre
-1.64414459308013	m2	control	6	rd1	pre
0.430727299295457	m2	control	6	rd1	pre
-0.215363649647729	m2	control	6	rd1	pre
1.85950824272784	m2	control	6	rd1	pre
3.71901648545568	m2	control	6	rd1	pre
0.430727299295457	m2	control	6	rd1	pre
-0.337244875098041	m2	control	6	rd1	pre
2.07487189237557	m2	control	6	rd1	pre
-0.0	m2	control	6	rd1	pre
-1.3988810110277001e-14	m2	control	6	rd1	pre
-1.85950824272785	m2	control	6	rd1	pre
1.98618179429574	m2	control	6	rd1	pre
-2.1967531178259	m2	control	6	rd2	pre
-1.64414459308013	m2	control	6	rd2	pre
-0.215363649647729	m2	control	6	rd2	pre
-0.337244875098041	m2	control	6	rd2	pre
1.85950824272784	m2	control	6	rd2	pre
-1.85950824272785	m2	control	6	rd2	pre
0.337244875098041	m2	control	6	rd2	pre
1.5222633676298	m2	control	6	rd2	pre
-1.73283469115995	m2	control	6	rd2	pre
1.85950824272784	m2	control	6	rd2	pre
-1.85950824272785	m2	control	6	rd2	pre
3.71901648545568	m2	control	6	rd2	pre
0.215363649647729	m2	control	6	rd2	pre
0.337244875098041	m2	control	6	rd2	pre
-1.3988810110277001e-14	m2	control	6	rd2	pre
0.55260852474577	m2	control	6	rd2	pre
0.12188122545031199	m2	control	6	rd2	pre
-1.3988810110277001e-14	m2	control	6	rd2	pre
0.55260852474577	m2	control	6	rd2	pre
0.337244875098041	m2	control	6	rd2	pre
-0.215363649647729	m2	control	6	rd2	pre
1.85950824272784	m2	control	6	rd2	pre
-0.420810616786457	m2	control	6	rd2	pre
-0.0	m2	control	6	rd2	pre
-0.337244875098041	m2	control	6	rd2	pre
1.7328346911599402	m2	control	6	rd2	pre
-2.1967531178259	m2	control	6	rd2	pre
-1.85950824272785	m2	control	6	rd2	pre
-0.420810616786457	m2	control	6	rd2	pre
-2.07487189237558	m2	control	6	rd2	pre
-1.3988810110277001e-14	m2	control	6	rd2	pre
1.85950824272784	m2	control	6	rd2	pre
-0.337244875098041	m2	control	6	rd2	pre
2.07487189237557	m2	control	6	rd2	pre
-3.7190164854557097	m2	control	6	rd2	pre
-2.2803188595143102	m2	control	6	rd2	pre
-2.07487189237558	m2	control	6	rd2	pre
-0.7580554918844978	m2	control	6	rd3	pre
-1.3988810110277001e-14	m2	control	6	rd3	pre
-0.210571323530141	m2	control	6	rd3	pre
3.71901648545568	m2	control	6	rd3	pre
-0.12188122545031199	m2	control	6	rd3	pre
1.6441445930801102	m2	control	6	rd3	pre
1.6441445930801102	m2	control	6	rd3	pre
0.215363649647729	m2	control	6	rd3	pre
1.85950824272784	m2	control	6	rd3	pre
-1.3988810110277001e-14	m2	control	6	rd3	pre
-0.55260852474577	m2	control	6	rd3	pre
-0.0	m2	control	6	rd3	pre
3.71901648545568	m2	control	6	rd3	pre
0.674489750196082	m2	control	6	rd3	pre
0.430727299295457	m2	control	6	rd3	pre
1.6441445930801102	m2	control	6	rd3	pre
-1.85950824272785	m2	control	6	rd3	pre
-1.64414459308013	m2	control	6	rd3	pre
2.07487189237557	m2	control	6	rd3	pre
0.420810616786457	m2	control	6	rd3	pre
-1.64414459308013	m2	control	6	rd3	pre
1.85950824272784	m2	control	6	rd3	pre
-1.3988810110277001e-14	m2	control	6	rd3	pre
1.98618179429574	m2	control	6	rd3	pre
-0.215363649647729	m2	control	6	rd3	pre
0.1266735515679	m2	control	6	rd3	pre
0.215363649647729	m2	control	6	rd3	pre
0.337244875098041	m2	control	6	rd3	pre
-0.0	m2	control	6	rd3	pre
-1.64414459308013	m2	control	6	rd3	pre
1.85950824272784	m2	control	6	rd3	pre
0.55260852474577	m2	control	6	rd3	pre
-0.34203720121562897	m2	control	6	rd3	pre
1.85950824272784	m2	control	6	rd3	pre
1.85950824272784	m2	control	6	rd3	pre
2.07487189237557	m2	control	6	rd3	pre
-1.3988810110277001e-14	m2	control	6	rd3	pre
3.71901648545568	m2	control	6	rd3	pre
2.07487189237557	m2	control	2	rd1	pre
-0.12188122545031199	m2	control	2	rd1	pre
-0.0	m2	control	2	rd1	pre
-1.85950824272785	m2	control	2	rd1	pre
-2.07487189237558	m2	control	2	rd1	pre
-1.64414459308013	m2	control	2	rd1	pre
1.85950824272784	m2	control	2	rd1	pre
-1.85950824272785	m2	control	2	rd1	pre
-1.3988810110277001e-14	m2	control	2	rd1	pre
-0.0	m2	control	2	rd1	pre
-0.215363649647729	m2	control	2	rd1	pre
-2.1967531178259	m2	control	2	rd1	pre
1.85950824272784	m2	control	2	rd1	pre
-3.7190164854557097	m2	control	2	rd1	pre
1.5222633676298	m2	control	2	rd1	pre
-0.337244875098041	m2	control	2	rd1	pre
1.85950824272784	m2	control	2	rd1	pre
1.5222633676298	m2	control	2	rd1	pre
-0.0	m2	control	2	rd1	pre
1.6441445930801102	m2	control	2	rd1	pre
3.71901648545568	m2	control	2	rd1	pre
0.215363649647729	m2	control	2	rd1	pre
-2.07487189237558	m2	control	2	rd1	pre
2.07487189237557	m2	control	2	rd1	pre
0.337244875098041	m2	control	2	rd1	pre
2.19675311782588	m2	control	2	rd1	pre
-2.07487189237558	m2	control	2	rd1	pre
3.71901648545568	m2	control	2	rd1	pre
-0.215363649647729	m2	control	2	rd1	pre
-1.85950824272785	m2	control	2	rd1	pre
-1.64414459308013	m2	control	2	rd1	pre
-0.1266735515679	m2	control	2	rd1	pre
-1.64414459308013	m2	control	2	rd1	pre
1.85950824272784	m2	control	2	rd1	pre
-0.0	m2	control	2	rd1	pre
-1.85950824272785	m2	control	2	rd1	pre
-3.7190164854557097	m2	control	2	rd2	pre
-0.337244875098041	m2	control	2	rd2	pre
-2.1967531178259	m2	control	2	rd2	pre
-2.07487189237558	m2	control	2	rd2	pre
-1.85950824272785	m2	control	2	rd2	pre
1.85950824272784	m2	control	2	rd2	pre
-1.85950824272785	m2	control	2	rd2	pre
-2.2803188595143102	m2	control	2	rd2	pre
0.337244875098041	m2	control	2	rd2	pre
-1.85950824272785	m2	control	2	rd2	pre
-2.1967531178259	m2	control	2	rd2	pre
-1.85950824272785	m2	control	2	rd2	pre
-0.0	m2	control	2	rd2	pre
0.430727299295457	m2	control	2	rd2	pre
1.85950824272784	m2	control	2	rd2	pre
-0.55260852474577	m2	control	2	rd2	pre
-0.6361742664341861	m2	control	2	rd2	pre
-1.85950824272785	m2	control	2	rd2	pre
3.71901648545568	m2	control	2	rd2	pre
-0.0	m2	control	2	rd2	pre
-1.98618179429575	m2	control	2	rd2	pre
2.07487189237557	m2	control	2	rd2	pre
-1.85950824272785	m2	control	2	rd2	pre
-2.1967531178259	m2	control	2	rd2	pre
-3.7190164854557097	m2	control	2	rd2	pre
-1.85950824272785	m2	control	2	rd2	pre
-0.430727299295458	m2	control	2	rd2	pre
-1.85950824272785	m2	control	2	rd2	pre
0.215363649647729	m2	control	2	rd2	pre
-0.7580554918844978	m2	control	2	rd2	pre
-3.7190164854557097	m2	control	2	rd2	pre
0.215363649647729	m2	control	2	rd2	pre
-0.430727299295458	m2	control	2	rd2	pre
-0.547484168354357	m2	control	2	rd2	pre
-1.52226336762981	m2	control	2	rd2	pre
-3.7190164854557097	m2	control	2	rd2	pre
-2.1967531178259	m2	control	2	rd2	pre
1.6441445930801102	m2	control	2	rd3	pre
-2.07487189237558	m2	control	2	rd3	pre
-0.674489750196082	m2	control	2	rd3	pre
-2.1967531178259	m2	control	2	rd3	pre
0.337244875098041	m2	control	2	rd3	pre
-0.215363649647729	m2	control	2	rd3	pre
-1.64414459308013	m2	control	2	rd3	pre
-0.215363649647729	m2	control	2	rd3	pre
1.85950824272784	m2	control	2	rd3	pre
0.55260852474577	m2	control	2	rd3	pre
-0.337244875098041	m2	control	2	rd3	pre
0.337244875098041	m2	control	2	rd3	pre
2.07487189237557	m2	control	2	rd3	pre
0.34203720121562897	m2	control	2	rd3	pre
0.337244875098041	m2	control	2	rd3	pre
1.85950824272784	m2	control	2	rd3	pre
0.215363649647729	m2	control	2	rd3	pre
-3.7190164854557097	m2	control	2	rd3	pre
0.420810616786457	m2	control	2	rd3	pre
-0.12188122545031199	m2	control	2	rd3	pre
-0.215363649647729	m2	control	2	rd3	pre
1.6441445930801102	m2	control	2	rd3	pre
1.85950824272784	m2	control	2	rd3	pre
-0.34203720121562897	m2	control	2	rd3	pre
1.85950824272784	m2	control	2	rd3	pre
0.337244875098041	m2	control	2	rd3	pre
0.337244875098041	m2	control	2	rd3	pre
0.430727299295457	m2	control	2	rd3	pre
1.6441445930801102	m2	control	2	rd3	pre
-0.215363649647729	m2	control	2	rd3	pre
2.07487189237557	m2	control	2	rd3	pre
2.07487189237557	m2	control	2	rd3	pre
1.85950824272784	m2	control	2	rd3	pre
1.5222633676298	m2	control	2	rd3	pre
0.55260852474577	m2	control	2	rd3	pre
0.430727299295457	m2	control	0	rd1	pre
-1.64414459308013	m2	control	0	rd1	pre
-3.7190164854557097	m2	control	0	rd1	pre
0.215363649647729	m2	control	0	rd1	pre
-0.1266735515679	m2	control	0	rd1	pre
-0.337244875098041	m2	control	0	rd1	pre
-1.3988810110277001e-14	m2	control	0	rd1	pre
-1.3988810110277001e-14	m2	control	0	rd1	pre
-0.420810616786457	m2	control	0	rd1	pre
-3.7190164854557097	m2	control	0	rd1	pre
-3.7190164854557097	m2	control	0	rd1	pre
-0.420810616786457	m2	control	0	rd1	pre
-1.64414459308013	m2	control	0	rd1	pre
-1.85950824272785	m2	control	0	rd1	pre
-3.7190164854557097	m2	control	0	rd1	pre
-0.215363649647729	m2	control	0	rd1	pre
1.85950824272784	m2	control	0	rd1	pre
-0.55260852474577	m2	control	0	rd1	pre
0.215363649647729	m2	control	0	rd1	pre
3.71901648545568	m2	control	0	rd1	pre
-1.64414459308013	m2	control	0	rd1	pre
2.07487189237557	m2	control	0	rd1	pre
2.19675311782588	m2	control	0	rd1	pre
1.85950824272784	m2	control	0	rd1	pre
-0.215363649647729	m2	control	0	rd1	pre
0.215363649647729	m2	control	0	rd1	pre
-0.215363649647729	m2	control	0	rd1	pre
1.6441445930801102	m2	control	0	rd1	pre
2.19675311782588	m2	control	0	rd1	pre
0.337244875098041	m2	control	0	rd1	pre
-0.215363649647729	m2	control	0	rd1	pre
1.85950824272784	m2	control	0	rd1	pre
-1.64414459308013	m2	control	0	rd1	pre
-0.215363649647729	m2	control	0	rd1	pre
-3.7190164854557097	m2	control	0	rd1	pre
-1.85950824272785	m2	control	0	rd1	pre
0.55260852474577	m2	control	0	rd1	pre
-1.85950824272785	m2	control	0	rd1	pre
-0.6361742664341861	m2	control	0	rd2	pre
-0.337244875098041	m2	control	0	rd2	pre
-1.98618179429575	m2	control	0	rd2	pre
-2.2803188595143102	m2	control	0	rd2	pre
-5.55111512312578e-17	m2	control	0	rd2	pre
1.85950824272784	m2	control	0	rd2	pre
-0.337244875098041	m2	control	0	rd2	pre
-2.07487189237558	m2	control	0	rd2	pre
-0.268347133403122	m2	control	0	rd2	pre
-0.55260852474577	m2	control	0	rd2	pre
-0.337244875098041	m2	control	0	rd2	pre
-1.85950824272785	m2	control	0	rd2	pre
0.34203720121562897	m2	control	0	rd2	pre
-1.85950824272785	m2	control	0	rd2	pre
2.07487189237557	m2	control	0	rd2	pre
-0.430727299295458	m2	control	0	rd2	pre
0.215363649647729	m2	control	0	rd2	pre
-0.215363649647729	m2	control	0	rd2	pre
1.85950824272784	m2	control	0	rd2	pre
0.6361742664341861	m2	control	0	rd2	pre
-0.674489750196082	m2	control	0	rd2	pre
-5.55111512312578e-17	m2	control	0	rd2	pre
-3.7190164854557097	m2	control	0	rd2	pre
-1.52226336762981	m2	control	0	rd2	pre
-0.0	m2	control	0	rd2	pre
-2.2803188595143102	m2	control	0	rd2	pre
-3.7190164854557097	m2	control	0	rd2	pre
-1.85950824272785	m2	control	0	rd2	pre
-0.215363649647729	m2	control	0	rd2	pre
-0.0	m2	control	0	rd2	pre
-1.73283469115995	m2	control	0	rd2	pre
-1.85950824272785	m2	control	0	rd2	pre
1.6441445930801102	m2	control	0	rd2	pre
-0.6361742664341861	m2	control	0	rd2	pre
-2.07487189237558	m2	control	0	rd2	pre
-3.7190164854557097	m2	control	0	rd2	pre
-2.07487189237558	m2	control	0	rd2	pre
-0.430727299295458	m2	control	0	rd3	pre
-1.4386976259414	m2	control	0	rd3	pre
-1.3988810110277001e-14	m2	control	0	rd3	pre
-1.73283469115995	m2	control	0	rd3	pre
1.85950824272784	m2	control	0	rd3	pre
1.6441445930801102	m2	control	0	rd3	pre
-0.430727299295458	m2	control	0	rd3	pre
-1.73283469115995	m2	control	0	rd3	pre
-0.215363649647729	m2	control	0	rd3	pre
-5.55111512312578e-17	m2	control	0	rd3	pre
2.19675311782588	m2	control	0	rd3	pre
1.85950824272784	m2	control	0	rd3	pre
-0.215363649647729	m2	control	0	rd3	pre
-0.215363649647729	m2	control	0	rd3	pre
-0.1266735515679	m2	control	0	rd3	pre
-0.08869009807982901	m2	control	0	rd3	pre
1.85950824272784	m2	control	0	rd3	pre
0.12188122545031199	m2	control	0	rd3	pre
-0.268347133403122	m2	control	0	rd3	pre
3.71901648545568	m2	control	0	rd3	pre
-1.3988810110277001e-14	m2	control	0	rd3	pre
-0.215363649647729	m2	control	0	rd3	pre
2.07487189237557	m2	control	0	rd3	pre
0.337244875098041	m2	control	0	rd3	pre
-0.0	m2	control	0	rd3	pre
0.674489750196082	m2	control	0	rd3	pre
2.07487189237557	m2	control	0	rd3	pre
-0.0	m2	control	0	rd3	pre
0.6361742664341861	m2	control	0	rd3	pre
1.85950824272784	m2	control	0	rd3	pre
2.19675311782588	m2	control	0	rd3	pre
1.85950824272784	m2	control	0	rd3	pre
3.71901648545568	m2	control	0	rd3	pre
3.71901648545568	m2	control	0	rd3	pre
0.55260852474577	m2	control	0	rd3	pre
0.215363649647729	m2	control	0	rd3	pre
1.85950824272784	m2	control	0	rd3	pre
-1.3988810110277001e-14	m2	paired	25	rd1	pre
-1.3988810110277001e-14	m2	paired	25	rd1	pre
-1.85950824272785	m2	paired	25	rd1	pre
-1.3988810110277001e-14	m2	paired	25	rd1	pre
-1.3988810110277001e-14	m2	paired	25	rd1	pre
-1.3988810110277001e-14	m2	paired	25	rd1	pre
-1.28433355253985	m2	paired	25	rd1	pre
-1.3988810110277001e-14	m2	paired	25	rd1	pre
-1.4386976259414	m2	paired	25	rd1	pre
-1.28433355253985	m2	paired	25	rd1	pre
-1.3988810110277001e-14	m2	paired	25	rd1	pre
-1.52226336762981	m2	paired	25	rd1	pre
-1.3988810110277001e-14	m2	paired	25	rd1	pre
1.37579745967699	m2	paired	25	rd1	pre
-1.21873245995555	m2	paired	25	rd1	pre
-1.3988810110277001e-14	m2	paired	25	rd1	pre
-1.3988810110277001e-14	m2	paired	25	rd1	pre
-1.3988810110277001e-14	m2	paired	25	rd1	pre
-1.52226336762981	m2	paired	25	rd1	pre
-1.3988810110277001e-14	m2	paired	25	rd1	pre
1.6441445930801102	m2	paired	25	rd1	pre
-1.3988810110277001e-14	m2	paired	25	rd1	pre
-1.3988810110277001e-14	m2	paired	25	rd1	pre
1.43869762594138	m2	paired	25	rd1	pre
1.7328346911599402	m2	paired	25	rd1	pre
0.24783786003907998	m2	paired	25	rd1	pre
1.28433355253984	m2	paired	25	rd1	pre
-1.3988810110277001e-14	m2	paired	25	rd1	pre
1.43869762594138	m2	paired	25	rd1	pre
1.85950824272784	m2	paired	25	rd1	pre
-1.3988810110277001e-14	m2	paired	25	rd1	pre
1.85950824272784	m2	paired	25	rd1	pre
1.85950824272784	m2	paired	25	rd1	pre
1.5222633676298	m2	paired	25	rd1	pre
-1.3988810110277001e-14	m2	paired	25	rd1	pre
-1.3988810110277001e-14	m2	paired	25	rd1	pre
1.85950824272784	m2	paired	25	rd1	pre
-1.1464698065914298	m2	paired	25	rd1	pre
-1.375797459677	m2	paired	25	rd1	pre
0.19654038684103	m2	paired	25	rd1	pre
-1.3988810110277001e-14	m2	paired	25	rd2	pre
-1.3988810110277001e-14	m2	paired	25	rd2	pre
-1.3988810110277001e-14	m2	paired	25	rd2	pre
-1.375797459677	m2	paired	25	rd2	pre
-1.3988810110277001e-14	m2	paired	25	rd2	pre
1.6441445930801102	m2	paired	25	rd2	pre
-1.3494701263347502	m2	paired	25	rd2	pre
-1.3988810110277001e-14	m2	paired	25	rd2	pre
-1.3988810110277001e-14	m2	paired	25	rd2	pre
-1.375797459677	m2	paired	25	rd2	pre
-1.32572298078878	m2	paired	25	rd2	pre
-1.3988810110277001e-14	m2	paired	25	rd2	pre
-0.31842161229134197	m2	paired	25	rd2	pre
1.32572298078877	m2	paired	25	rd2	pre
-1.85950824272785	m2	paired	25	rd2	pre
-1.3988810110277001e-14	m2	paired	25	rd2	pre
1.85950824272784	m2	paired	25	rd2	pre
-1.3988810110277001e-14	m2	paired	25	rd2	pre
1.5222633676298	m2	paired	25	rd2	pre
-1.3988810110277001e-14	m2	paired	25	rd2	pre
1.6441445930801102	m2	paired	25	rd2	pre
1.37579745967699	m2	paired	25	rd2	pre
-1.3988810110277001e-14	m2	paired	25	rd2	pre
1.43869762594138	m2	paired	25	rd2	pre
-1.3988810110277001e-14	m2	paired	25	rd2	pre
-1.3988810110277001e-14	m2	paired	25	rd2	pre
-1.3988810110277001e-14	m2	paired	25	rd2	pre
-1.3988810110277001e-14	m2	paired	25	rd2	pre
-1.3988810110277001e-14	m2	paired	25	rd2	pre
-1.52226336762981	m2	paired	25	rd2	pre
-1.375797459677	m2	paired	25	rd2	pre
-0.463918426665941	m2	paired	25	rd2	pre
-1.3988810110277001e-14	m2	paired	25	rd2	pre
-1.375797459677	m2	paired	25	rd2	pre
-1.4386976259414	m2	paired	25	rd2	pre
-1.375797459677	m2	paired	25	rd2	pre
-1.3988810110277001e-14	m2	paired	25	rd2	pre
-1.3988810110277001e-14	m2	paired	25	rd2	pre
-1.3988810110277001e-14	m2	paired	25	rd2	pre
-1.375797459677	m2	paired	25	rd2	pre
-1.3988810110277001e-14	m2	paired	25	rd3	pre
-1.3988810110277001e-14	m2	paired	25	rd3	pre
-1.3988810110277001e-14	m2	paired	25	rd3	pre
1.37579745967699	m2	paired	25	rd3	pre
-1.3988810110277001e-14	m2	paired	25	rd3	pre
-1.3988810110277001e-14	m2	paired	25	rd3	pre
-1.4386976259414	m2	paired	25	rd3	pre
1.5222633676298	m2	paired	25	rd3	pre
-1.3988810110277001e-14	m2	paired	25	rd3	pre
-1.3988810110277001e-14	m2	paired	25	rd3	pre
1.5222633676298	m2	paired	25	rd3	pre
-1.3988810110277001e-14	m2	paired	25	rd3	pre
0.0924141778714641	m2	paired	25	rd3	pre
-1.3988810110277001e-14	m2	paired	25	rd3	pre
-1.3988810110277001e-14	m2	paired	25	rd3	pre
-1.3988810110277001e-14	m2	paired	25	rd3	pre
-1.3988810110277001e-14	m2	paired	25	rd3	pre
-1.3988810110277001e-14	m2	paired	25	rd3	pre
1.43869762594138	m2	paired	25	rd3	pre
-1.3988810110277001e-14	m2	paired	25	rd3	pre
-1.3988810110277001e-14	m2	paired	25	rd3	pre
-1.3988810110277001e-14	m2	paired	25	rd3	pre
1.5222633676298	m2	paired	25	rd3	pre
1.43869762594138	m2	paired	25	rd3	pre
-1.3988810110277001e-14	m2	paired	25	rd3	pre
-1.375797459677	m2	paired	25	rd3	pre
-1.3988810110277001e-14	m2	paired	25	rd3	pre
-1.3988810110277001e-14	m2	paired	25	rd3	pre
-1.3988810110277001e-14	m2	paired	25	rd3	pre
-1.3988810110277001e-14	m2	paired	25	rd3	pre
1.43869762594138	m2	paired	25	rd3	pre
-1.3988810110277001e-14	m2	paired	25	rd3	pre
-1.52226336762981	m2	paired	25	rd3	pre
1.21873245995554	m2	paired	25	rd3	pre
-1.3988810110277001e-14	m2	paired	25	rd3	pre
1.5222633676298	m2	paired	25	rd3	pre
1.6441445930801102	m2	paired	25	rd3	pre
-1.3988810110277001e-14	m2	paired	25	rd3	pre
-1.32572298078878	m2	paired	25	rd3	pre
-1.3988810110277001e-14	m2	paired	25	rd3	pre
-1.4386976259414	m2	paired	12	rd1	pre
0.215363649647729	m2	paired	12	rd1	pre
-1.85950824272785	m2	paired	12	rd1	pre
-1.85950824272785	m2	paired	12	rd1	pre
-1.375797459677	m2	paired	12	rd1	pre
-1.98618179429575	m2	paired	12	rd1	pre
-1.64414459308013	m2	paired	12	rd1	pre
-1.52226336762981	m2	paired	12	rd1	pre
0.237929815089963	m2	paired	12	rd1	pre
-1.73283469115995	m2	paired	12	rd1	pre
-1.73283469115995	m2	paired	12	rd1	pre
-1.52226336762981	m2	paired	12	rd1	pre
1.85950824272784	m2	paired	12	rd1	pre
-1.52226336762981	m2	paired	12	rd1	pre
1.43869762594138	m2	paired	12	rd1	pre
-0.0835657416884163	m2	paired	12	rd1	pre
-1.52226336762981	m2	paired	12	rd1	pre
0.463918426665941	m2	paired	12	rd1	pre
1.7328346911599402	m2	paired	12	rd1	pre
3.71901648545568	m2	paired	12	rd1	pre
0.463918426665941	m2	paired	12	rd1	pre
1.6441445930801102	m2	paired	12	rd1	pre
-1.3988810110277001e-14	m2	paired	12	rd1	pre
1.6441445930801102	m2	paired	12	rd1	pre
-1.3988810110277001e-14	m2	paired	12	rd1	pre
1.85950824272784	m2	paired	12	rd1	pre
3.71901648545568	m2	paired	12	rd1	pre
-1.375797459677	m2	paired	12	rd1	pre
1.7328346911599402	m2	paired	12	rd1	pre
1.6441445930801102	m2	paired	12	rd1	pre
1.98618179429574	m2	paired	12	rd1	pre
-1.85950824272785	m2	paired	12	rd1	pre
1.7328346911599402	m2	paired	12	rd1	pre
-0.0542704641316094	m2	paired	12	rd1	pre
2.07487189237557	m2	paired	12	rd1	pre
-1.3988810110277001e-14	m2	paired	12	rd1	pre
0.294137065218557	m2	paired	12	rd1	pre
1.5222633676298	m2	paired	12	rd2	pre
-1.64414459308013	m2	paired	12	rd2	pre
-1.3988810110277001e-14	m2	paired	12	rd2	pre
0.337244875098041	m2	paired	12	rd2	pre
-1.85950824272785	m2	paired	12	rd2	pre
-1.3988810110277001e-14	m2	paired	12	rd2	pre
-1.3988810110277001e-14	m2	paired	12	rd2	pre
-1.85950824272785	m2	paired	12	rd2	pre
-1.52226336762981	m2	paired	12	rd2	pre
-1.64414459308013	m2	paired	12	rd2	pre
1.6441445930801102	m2	paired	12	rd2	pre
1.6441445930801102	m2	paired	12	rd2	pre
-1.375797459677	m2	paired	12	rd2	pre
1.5222633676298	m2	paired	12	rd2	pre
1.43869762594138	m2	paired	12	rd2	pre
2.19675311782588	m2	paired	12	rd2	pre
-1.3988810110277001e-14	m2	paired	12	rd2	pre
-1.3988810110277001e-14	m2	paired	12	rd2	pre
3.71901648545568	m2	paired	12	rd2	pre
-1.4386976259414	m2	paired	12	rd2	pre
-0.12188122545031199	m2	paired	12	rd2	pre
-1.3988810110277001e-14	m2	paired	12	rd2	pre
1.5222633676298	m2	paired	12	rd2	pre
-0.0560439676655411	m2	paired	12	rd2	pre
-1.4386976259414	m2	paired	12	rd2	pre
2.19675311782588	m2	paired	12	rd2	pre
-1.3988810110277001e-14	m2	paired	12	rd2	pre
0.210571323530141	m2	paired	12	rd2	pre
-1.3988810110277001e-14	m2	paired	12	rd2	pre
2.07487189237557	m2	paired	12	rd2	pre
-0.34203720121562897	m2	paired	12	rd2	pre
-1.375797459677	m2	paired	12	rd2	pre
-1.3988810110277001e-14	m2	paired	12	rd2	pre
-1.64414459308013	m2	paired	12	rd2	pre
1.85950824272784	m2	paired	12	rd2	pre
-1.3988810110277001e-14	m2	paired	12	rd2	pre
1.7328346911599402	m2	paired	12	rd3	pre
-1.73283469115995	m2	paired	12	rd3	pre
0.215363649647729	m2	paired	12	rd3	pre
-1.3988810110277001e-14	m2	paired	12	rd3	pre
-0.210571323530141	m2	paired	12	rd3	pre
0.337244875098041	m2	paired	12	rd3	pre
-0.205446967138728	m2	paired	12	rd3	pre
1.85950824272784	m2	paired	12	rd3	pre
-3.7190164854557097	m2	paired	12	rd3	pre
-0.0835657416884163	m2	paired	12	rd3	pre
-0.0886900980798288	m2	paired	12	rd3	pre
1.85950824272784	m2	paired	12	rd3	pre
-1.3988810110277001e-14	m2	paired	12	rd3	pre
0.268347133403122	m2	paired	12	rd3	pre
-1.3988810110277001e-14	m2	paired	12	rd3	pre
-0.34203720121562897	m2	paired	12	rd3	pre
1.85950824272784	m2	paired	12	rd3	pre
-0.12188122545031199	m2	paired	12	rd3	pre
-1.3988810110277001e-14	m2	paired	12	rd3	pre
1.85950824272784	m2	paired	12	rd3	pre
0.420810616786457	m2	paired	12	rd3	pre
-1.64414459308013	m2	paired	12	rd3	pre
3.71901648545568	m2	paired	12	rd3	pre
0.547484168354357	m2	paired	12	rd3	pre
0.1266735515679	m2	paired	12	rd3	pre
1.43869762594138	m2	paired	12	rd3	pre
-1.4386976259414	m2	paired	12	rd3	pre
0.337244875098041	m2	paired	12	rd3	pre
-1.3988810110277001e-14	m2	paired	12	rd3	pre
-1.3988810110277001e-14	m2	paired	12	rd3	pre
0.337244875098041	m2	paired	12	rd3	pre
-0.0	m2	paired	12	rd3	pre
1.85950824272784	m2	paired	12	rd3	pre
3.71901648545568	m2	paired	12	rd3	pre
1.7328346911599402	m2	paired	12	rd3	pre
0.420810616786457	m2	paired	12	rd3	pre
1.85950824272784	m2	paired	12	rd3	pre
-1.3988810110277001e-14	m2	paired	12	rd3	pre
2.07487189237557	m2	paired	12	rd3	pre
[truncated: 1,497 more rows]
