# Supplementary material for: Ventral midbrain stimulation induces perceptual learning and cortical plasticity in primates
Source: Nat Commun. 2019 Aug 9;10:3591. doi: 10.1038/s41467-019-11527-9 (PMC6689065; doi:10.1038/s41467-019-11527-9)
Supplement: Supplementary file 4 — Source Data [file 41467_2019_11527_MOESM4_ESM.zip › Source_Data/README.txt]

fig_1_tbl_s1_exp_1_mua.csv
Normalized multi-unit activity (MUA) recorded from VTA.
column description
normalized_MUA: Mean normalized multi-unit activity for a given trial.
time_window: Time period from which mean activity was calculated. Time is relative to stimulus onset.
reward_probability: Probability of juice reward associated with visual stimulus.


fig_4g_s4b_exp_2_c_criterion.csv
c-criterion of motion discrimination for bins of 100 trials.
c_crit: c-criterion of motion discrimination for bins of 100 trials.
monkey: subject identity (m1 or m2).
VF: visual field stimuli were presented in (control or paired).
coherence: percent coherence of motion stimuli (0, 2, 6, 12 or 25).
rd: round of the experiment (rd1, rd2 or rd3).
pairing: when data was acquired relative to the cue-VTA-EM association phase (pre or post).


fig_4f_s4a_exp_2_d_prime.csv
d-prime of motion discrimination for bins of 100 trials.
d_prime: d-prime of motion discrimination for bins of 100 trials.
monkey: subject identity (m1 or m2).
VF: visual field stimuli were presented in (control or paired).
round: round of the experiment (rd1, rd2 or rd3).
pairing: when data was acquired relative to the cue-VTA-EM association phase (pre or post).


table_s2a_exp_1_pct_correct.csv
Mean percent correct on color task per run per condition during experiment 1.
LVF45deg: Mean percent correct for color task when 45 degree oriented gratings presented in the left visual field.
LVF135deg: Mean percent correct for color task when 135 degree oriented gratings presented in the left visual field.
RVF45deg: Mean percent correct for color task when 45 degree oriented gratings presented in the right visual field.
RVF135deg: Mean percent correct for color task when 135 degree oriented gratings presented in the right visual field.
monkey: subject identity (m1 or m2).
phase: when data was acquired relative to the cue-VTA-EM association phase (pre-association, cue_vta_em_association or post-association).


table_s2b_exp_1_reaction_time.csv
Mean reaction time on color task per run per condition during experiment 1.
LVF45deg: Mean reaction time for color task when 45 degree oriented gratings presented in the left visual field.
LVF135deg: Mean reaction time for color task when 135 degree oriented gratings presented in the left visual field.
RVF45deg: Mean reaction time for color task when 45 degree oriented gratings presented in the right visual field.
RVF135deg: Mean reaction time for color task when 135 degree oriented gratings presented in the right visual field.
monkey: subject identity (m1 or m2).
pairing: when data was acquired relative to the cue-VTA-EM association phase (pre-association, cue_vta_em_association or post-association).


table_s3a_exp_2_pct_correct.csv                                  
Mean percent correct on color task per run per condition during experiment 2.
paired_vf_paired_dir: Mean percent correct for color task when paired direction presented in the paired visual field.
paired_vf_control_dir: Mean percent correct for color task when paired direction presented in the control visual field. 
control_vf_paired_dir: Mean percent correct for color task when control direction presented in the paired visual field.
control_vf_control_dir: Mean percent correct for color task when control direction presented in the control visual field.
monkey: subject identity (m1 or m2).
round: round of the experiment (rd1, rd2 or rd3).


table_s3b_exp_2_reaction_time.csv
Mean percent correct on color task per run per condition during experiment 2.
paired_vf_paired_dir: Mean reaction time for color task when paired direction presented in the paired visual field.
paired_vf_control_dir: Mean reaction time for color task when paired direction presented in the control visual field. 
control_vf_paired_dir: Mean reaction time for color task when control direction presented in the paired visual field.
control_vf_control_dir: Mean reaction time for color task when control direction presented in the control visual field.
monkey: subject identity (m1 or m2).
round: round of the experiment (rd1, rd2 or rd3).
