# Supplementary material for: Ventral midbrain stimulation induces perceptual learning and cortical plasticity in primates
Source: Nat Commun. 2019 Aug 9;10:3591. doi: 10.1038/s41467-019-11527-9 (PMC6689065; doi:10.1038/s41467-019-11527-9)
Supplement: Supplementary file 4 — Source Data [file 41467_2019_11527_MOESM4_ESM.zip › Source_Data/table_s2a_exp_1_pct_correct.csv]

LVF_45deg	LVF_135deg	RVF_45deg	RVF_135deg	monkey	phase
0.692307692307692	0.833333333333333	0.88	0.739130434782609	m1	pre_association
0.888888888888889	0.916666666666667	0.875	0.833333333333333	m1	pre_association
0.72	0.833333333333333	0.826086956521739	0.84	m1	pre_association
0.833333333333333	0.7	0.64	0.76	m1	pre_association
0.85	0.703703703703704	0.68	0.818181818181818	m1	pre_association
0.555555555555556	0.821428571428571	0.75	0.75	m1	pre_association
0.821428571428571	0.807692307692308	0.75	0.714285714285714	m1	pre_association
0.923076923076923	0.892857142857143	0.740740740740741	0.75	m1	pre_association
0.857142857142857	0.692307692307692	0.76	0.576923076923077	m1	pre_association
0.8	0.68	0.607142857142857	0.653846153846154	m1	pre_association
0.666666666666667	0.56	0.518518518518518	0.620689655172414	m1	pre_association
0.76	0.814814814814815	0.76	0.884615384615385	m1	pre_association
0.653846153846154	0.76	0.655172413793103	0.740740740740741	m1	pre_association
0.806451612903226	0.586206896551724	0.653846153846154	0.714285714285714	m1	pre_association
0.785714285714286	0.692307692307692	0.625	0.8	m1	pre_association
0.606060606060606	0.71875	0.764705882352941	0.78125	m1	pre_association
0.814814814814815	0.785714285714286	0.758620689655172	0.833333333333333	m1	pre_association
0.586206896551724	0.814814814814815	0.777777777777778	0.758620689655172	m1	pre_association
0.791666666666667	0.846153846153846	0.653846153846154	0.851851851851852	m1	pre_association
0.8	0.785714285714286	0.586206896551724	0.666666666666667	m1	pre_association
0.76	0.785714285714286	0.6	0.807692307692308	m1	pre_association
0.571428571428571	0.689655172413793	0.730769230769231	0.68	m1	pre_association
0.703703703703704	0.8	0.576923076923077	0.75	m1	pre_association
0.576923076923077	0.730769230769231	0.739130434782609	0.793103448275862	m1	pre_association
0.821428571428571	0.925925925925926	0.740740740740741	0.91304347826087	m1	pre_association
0.666666666666667	0.625	0.875	0.583333333333333	m1	pre_association
0.958333333333333	0.833333333333333	0.772727272727273	0.888888888888889	m1	pre_association
0.772727272727273	0.923076923076923	0.88	0.826086956521739	m1	pre_association
0.888888888888889	0.740740740740741	0.777777777777778	0.857142857142857	m1	pre_association
0.88	0.909090909090909	0.956521739130435	0.791666666666667	m1	pre_association
0.72	0.703703703703704	0.666666666666667	0.6	m1	pre_association
0.692307692307692	0.72	0.583333333333333	0.888888888888889	m1	pre_association
0.692307692307692	0.80952380952381	0.708333333333333	0.72	m1	pre_association
0.714285714285714	0.730769230769231	0.769230769230769	0.75	m1	pre_association
0.642857142857143	0.615384615384615	0.592592592592593	0.678571428571429	m1	pre_association
0.8	0.666666666666667	0.769230769230769	0.703703703703704	m1	pre_association
0.586206896551724	0.703703703703704	0.666666666666667	0.758620689655172	m1	pre_association
0.647058823529412	0.642857142857143	0.666666666666667	0.75	m1	pre_association
0.807692307692308	0.666666666666667	0.692307692307692	0.851851851851852	m1	pre_association
0.666666666666667	0.666666666666667	0.636363636363636	0.8	m1	pre_association
0.666666666666667	0.653846153846154	0.653846153846154	0.821428571428571	m1	pre_association
0.826086956521739	0.62962962962963	0.666666666666667	0.678571428571429	m1	pre_association
0.703703703703704	0.769230769230769	0.72	0.814814814814815	m1	pre_association
0.925925925925926	0.75	0.703703703703704	0.64	m1	pre_association
0.692307692307692	0.72	0.807692307692308	0.846153846153846	m1	pre_association
0.807692307692308	0.730769230769231	0.892857142857143	0.88	m1	pre_association
0.769230769230769	0.72	0.88	0.730769230769231	m1	pre_association
0.714285714285714	0.62962962962963	0.857142857142857	0.740740740740741	m1	pre_association
0.769230769230769	0.615384615384615	0.785714285714286	0.75	m1	pre_association
0.576923076923077	0.678571428571429	0.769230769230769	0.625	m1	pre_association
0.592592592592593	0.714285714285714	0.615384615384615	0.76	m1	pre_association
0.580645161290323	0.75	0.678571428571429	0.607142857142857	m1	pre_association
0.730769230769231	0.76	0.740740740740741	0.916666666666667	m1	pre_association
0.708333333333333	0.821428571428571	0.769230769230769	0.884615384615385	m1	pre_association
0.703703703703704	0.714285714285714	0.642857142857143	0.689655172413793	m1	pre_association
0.689655172413793	0.758620689655172	0.724137931034483	0.653846153846154	m1	pre_association
0.714285714285714	0.714285714285714	0.91304347826087	0.590909090909091	m1	pre_association
0.708333333333333	0.846153846153846	0.76	0.769230769230769	m1	pre_association
0.565217391304348	0.6	0.730769230769231	0.625	m1	pre_association
0.785714285714286	0.653846153846154	0.625	0.769230769230769	m1	pre_association
0.7	0.8	0.709677419354839	0.7	m1	pre_association
0.666666666666667	0.653846153846154	0.75	0.714285714285714	m1	pre_association
0.730769230769231	0.866666666666667	0.730769230769231	0.703703703703704	m1	pre_association
0.846153846153846	0.653846153846154	0.642857142857143	0.666666666666667	m1	pre_association
0.875	0.807692307692308	0.703703703703704	0.75	m1	pre_association
0.814814814814815	0.807692307692308	0.730769230769231	0.68	m1	pre_association
0.695652173913043	0.76	0.851851851851852	0.807692307692308	m1	pre_association
0.892857142857143	0.739130434782609	0.846153846153846	0.782608695652174	m1	pre_association
0.708333333333333	0.875	0.785714285714286	0.730769230769231	m1	pre_association
0.68	0.730769230769231	0.75	0.814814814814815	m1	pre_association
0.625	0.586206896551724	0.62962962962963	0.62962962962963	m1	pre_association
0.678571428571429	0.833333333333333	0.566666666666667	0.807692307692308	m1	pre_association
0.84	0.740740740740741	0.846153846153846	0.730769230769231	m1	pre_association
0.655172413793103	0.769230769230769	0.708333333333333	0.620689655172414	m1	pre_association
0.888888888888889	0.62962962962963	0.857142857142857	0.8	m1	pre_association
0.88	0.666666666666667	0.769230769230769	0.730769230769231	m1	pre_association
0.833333333333333	0.739130434782609	0.625	0.758620689655172	m1	pre_association
0.72	0.666666666666667	0.730769230769231	0.521739130434783	m1	pre_association
0.777777777777778	0.620689655172414	0.740740740740741	0.666666666666667	m1	pre_association
0.774193548387097	0.65625	0.735294117647059	0.636363636363636	m1	pre_association
0.714285714285714	0.821428571428571	0.592592592592593	0.678571428571429	m1	pre_association
0.666666666666667	0.833333333333333	0.666666666666667	0.68	m1	pre_association
0.633333333333333	0.758620689655172	0.740740740740741	0.733333333333333	m1	pre_association
0.758620689655172	0.72	0.846153846153846	0.884615384615385	m1	pre_association
0.807692307692308	0.88	0.857142857142857	0.925925925925926	m1	pre_association
0.769230769230769	0.740740740740741	0.888888888888889	0.88	m1	pre_association
0.814814814814815	0.724137931034483	0.84	0.964285714285714	m1	pre_association
0.8	0.875	0.91304347826087	0.818181818181818	m1	pre_association
0.740740740740741	0.8	0.8	0.88	m1	pre_association
0.565217391304348	0.666666666666667	0.681818181818182	0.875	m1	pre_association
0.708333333333333	0.72	0.583333333333333	0.689655172413793	m1	pre_association
0.65	0.80952380952381	0.91304347826087	0.782608695652174	m1	pre_association
0.72	0.678571428571429	0.769230769230769	0.846153846153846	m1	pre_association
0.758620689655172	0.925925925925926	0.724137931034483	0.689655172413793	m1	pre_association
0.709677419354839	0.75	0.75	0.633333333333333	m1	pre_association
0.689655172413793	0.838709677419355	0.8	0.703703703703704	m1	pre_association
0.75	0.851851851851852	0.757575757575758	0.8	m1	pre_association
0.827586206896552	0.785714285714286	0.724137931034483	0.724137931034483	m1	pre_association
0.783783783783784	0.837837837837838	0.891891891891892	0.828571428571429	m1	pre_association
0.777777777777778	0.740740740740741	0.758620689655172	0.555555555555556	m1	pre_association
0.814814814814815	0.678571428571429	0.642857142857143	0.703703703703704	m1	pre_association
0.653846153846154	0.653846153846154	0.833333333333333	0.689655172413793	m1	pre_association
0.692307692307692	0.769230769230769	0.703703703703704	0.846153846153846	m1	pre_association
0.888888888888889	0.758620689655172	0.777777777777778	0.730769230769231	m1	pre_association
0.947368421052632	0.75	0.888888888888889	0.8125	m2	pre_association
0.956521739130435	0.833333333333333	0.739130434782609	0.857142857142857	m2	pre_association
0.842105263157895	0.85	0.782608695652174	0.727272727272727	m2	pre_association
0.904761904761905	1	0.952380952380952	0.944444444444444	m2	pre_association
0.647058823529412	0.842105263157895	0.8	0.823529411764706	m2	pre_association
0.722222222222222	0.789473684210526	0.8125	0.8125	m2	pre_association
0.75	0.80952380952381	0.952380952380952	0.826086956521739	m2	pre_association
0.789473684210526	0.882352941176471	0.888888888888889	0.789473684210526	m2	pre_association
0.7	0.842105263157895	0.857142857142857	0.8	m2	pre_association
0.666666666666667	0.823529411764706	0.888888888888889	0.857142857142857	m2	pre_association
0.923076923076923	0.863636363636364	0.807692307692308	0.833333333333333	m2	pre_association
0.857142857142857	0.956521739130435	0.954545454545455	0.863636363636364	m2	pre_association
0.9	0.8	0.941176470588235	0.928571428571429	m2	pre_association
0.85	0.826086956521739	0.916666666666667	0.944444444444444	m2	pre_association
0.777777777777778	0.75	0.904761904761905	0.777777777777778	m2	pre_association
0.807692307692308	0.789473684210526	0.588235294117647	0.888888888888889	m2	pre_association
0.736842105263158	0.681818181818182	0.857142857142857	0.85	m2	pre_association
0.91304347826087	0.916666666666667	0.863636363636364	0.761904761904762	m2	pre_association
0.619047619047619	0.863636363636364	0.952380952380952	0.869565217391304	m2	pre_association
0.666666666666667	0.722222222222222	0.764705882352941	0.75	m2	pre_association
0.88	1	0.88	0.954545454545455	m2	pre_association
0.88	0.85	0.761904761904762	0.76	m2	pre_association
0.962962962962963	0.92	0.884615384615385	0.961538461538462	m2	pre_association
0.846153846153846	0.846153846153846	0.875	0.904761904761905	m2	pre_association
0.739130434782609	0.761904761904762	0.916666666666667	0.863636363636364	m2	pre_association
0.8	0.730769230769231	0.769230769230769	0.681818181818182	m2	pre_association
0.761904761904762	0.714285714285714	0.714285714285714	0.714285714285714	m2	pre_association
0.555555555555556	0.84	0.789473684210526	0.708333333333333	m2	pre_association
0.625	0.772727272727273	0.842105263157895	0.636363636363636	m2	pre_association
0.7	0.666666666666667	0.894736842105263	0.652173913043478	m2	pre_association
0.7	0.666666666666667	0.705882352941177	0.736842105263158	m2	pre_association
0.857142857142857	0.894736842105263	0.894736842105263	0.611111111111111	m2	pre_association
0.652173913043478	0.954545454545455	0.88	0.869565217391304	m2	pre_association
0.736842105263158	0.80952380952381	0.7	0.666666666666667	m2	pre_association
0.722222222222222	0.739130434782609	0.833333333333333	0.65	m2	pre_association
0.75	0.722222222222222	0.705882352941177	0.631578947368421	m2	pre_association
0.823529411764706	0.761904761904762	0.785714285714286	0.888888888888889	m2	pre_association
0.85	0.833333333333333	0.833333333333333	0.904761904761905	m2	pre_association
0.842105263157895	0.8	0.736842105263158	0.777777777777778	m2	pre_association
0.9375	0.714285714285714	0.619047619047619	0.695652173913043	m2	pre_association
0.789473684210526	0.923076923076923	0.777777777777778	0.733333333333333	m2	pre_association
0.722222222222222	0.785714285714286	0.933333333333333	0.7	m2	pre_association
0.92	0.807692307692308	0.68	0.896551724137931	m2	pre_association
0.857142857142857	0.875	0.928571428571429	0.923076923076923	m2	pre_association
0.772727272727273	0.740740740740741	0.92	0.866666666666667	m2	pre_association
0.833333333333333	0.791666666666667	0.916666666666667	0.833333333333333	m2	pre_association
0.807692307692308	0.814814814814815	0.833333333333333	0.91304347826087	m2	pre_association
0.6	0.785714285714286	0.769230769230769	0.8	m2	pre_association
0.88	0.92	0.807692307692308	0.619047619047619	m2	pre_association
0.7	0.863636363636364	0.892857142857143	0.875	m2	pre_association
0.791666666666667	0.642857142857143	0.875	0.851851851851852	m2	pre_association
0.652173913043478	0.8	0.761904761904762	0.722222222222222	m2	pre_association
0.842105263157895	0.666666666666667	0.75	0.875	m2	pre_association
0.684210526315789	0.954545454545455	0.84	0.695652173913043	m2	pre_association
0.714285714285714	0.761904761904762	0.681818181818182	0.92	m2	pre_association
0.857142857142857	0.6875	0.666666666666667	0.80952380952381	m2	pre_association
0.857142857142857	0.631578947368421	0.761904761904762	0.80952380952381	m2	pre_association
0.777777777777778	0.782608695652174	0.80952380952381	0.652173913043478	m2	pre_association
0.695652173913043	0.8	0.692307692307692	0.826086956521739	m2	pre_association
0.695652173913043	0.9	0.636363636363636	0.692307692307692	m2	pre_association
0.85	0.636363636363636	0.772727272727273	0.789473684210526	m2	pre_association
0.772727272727273	0.875	0.772727272727273	0.95	m2	pre_association
0.882352941176471	0.923076923076923	0.894736842105263	0.75	m2	pre_association
0.708333333333333	0.894736842105263	0.75	0.818181818181818	m2	pre_association
0.777777777777778	0.851851851851852	0.739130434782609	0.68	m2	pre_association
0.818181818181818	0.777777777777778	0.772727272727273	0.9	m2	pre_association
0.761904761904762	0.772727272727273	0.833333333333333	0.863636363636364	m2	pre_association
0.904761904761905	0.823529411764706	0.833333333333333	0.866666666666667	m2	pre_association
0.807692307692308	0.875	0.8	0.8	m2	pre_association
0.769230769230769	0.884615384615385	0.8	0.769230769230769	m2	pre_association
0.916666666666667	0.884615384615385	0.785714285714286	0.8	m2	pre_association
0.730769230769231	0.75	0.833333333333333	0.769230769230769	m2	pre_association
0.730769230769231	0.8	0.8	0.88	m2	pre_association
0.833333333333333	0.807692307692308	0.916666666666667	0.703703703703704	m2	pre_association
0.76	0.888888888888889	0.833333333333333	0.818181818181818	m2	pre_association
0.769230769230769	0.818181818181818	0.62962962962963	0.777777777777778	m2	pre_association
0.75	0.7	0.714285714285714	0.761904761904762	m2	pre_association
0.764705882352941	0.875	0.791666666666667	0.857142857142857	m2	pre_association
0.8	1	1	1	m1	cue_vta_em_association
0.916666666666667	0.878048780487805	0.810810810810811	0.918918918918919	m1	cue_vta_em_association
0.847826086956522	0.775510204081633	0.791666666666667	0.755102040816326	m1	cue_vta_em_association
0.939393939393939	0.933333333333333	0.6875	0.852941176470588	m1	cue_vta_em_association
0.689655172413793	0.733333333333333	0.633333333333333	0.571428571428571	m1	cue_vta_em_association
0.705882352941177	0.863636363636364	1	0.8125	m1	cue_vta_em_association
0.787878787878788	0.821428571428571	0.851851851851852	0.666666666666667	m1	cue_vta_em_association
0.65625	0.714285714285714	0.75	0.918918918918919	m1	cue_vta_em_association
0.880952380952381	0.846153846153846	0.763157894736842	0.736842105263158	m1	cue_vta_em_association
0.8125	0.8125	0.852941176470588	0.676470588235294	m1	cue_vta_em_association
0.948717948717949	0.888888888888889	0.846153846153846	0.8	m1	cue_vta_em_association
0.542857142857143	0.8125	0.8	0.783783783783784	m1	cue_vta_em_association
0.72972972972973	0.8	0.787878787878788	0.666666666666667	m1	cue_vta_em_association
0.647058823529412	0.690909090909091	0.709090909090909	0.754716981132076	m1	cue_vta_em_association
0.75	0.730769230769231	0.75	0.615384615384615	m1	cue_vta_em_association
0.607142857142857	0.71875	0.794117647058823	0.678571428571429	m1	cue_vta_em_association
0.736842105263158	0.666666666666667	0.611111111111111	0.772727272727273	m1	cue_vta_em_association
0.787878787878788	0.666666666666667	0.815789473684211	0.709677419354839	m1	cue_vta_em_association
0.722222222222222	0.71875	0.617647058823529	0.685714285714286	m1	cue_vta_em_association
0.96	0.821428571428571	0.642857142857143	0.666666666666667	m1	cue_vta_em_association
0.923076923076923	0.72	0.695652173913043	0.52	m1	cue_vta_em_association
0.695652173913043	0.733333333333333	0.666666666666667	0.777777777777778	m1	cue_vta_em_association
0.785714285714286	0.5	0.733333333333333	0.733333333333333	m1	cue_vta_em_association
0.692307692307692	0.633333333333333	0.8	0.695652173913043	m1	cue_vta_em_association
0.8	0.785714285714286	0.75	0.6	m1	cue_vta_em_association
0.774193548387097	0.823529411764706	0.777777777777778	0.806451612903226	m1	cue_vta_em_association
0.692307692307692	0.58974358974359	0.705882352941177	0.743589743589744	m1	cue_vta_em_association
0.666666666666667	0.705882352941177	0.714285714285714	0.75	m1	cue_vta_em_association
0.833333333333333	0.586206896551724	0.7	0.758620689655172	m1	cue_vta_em_association
0.696969696969697	0.818181818181818	0.882352941176471	0.758620689655172	m1	cue_vta_em_association
0.735294117647059	0.805555555555556	0.75	0.71875	m1	cue_vta_em_association
0.725	0.829268292682927	0.775	0.923076923076923	m1	cue_vta_em_association
0.790697674418605	0.804878048780488	0.818181818181818	0.822222222222222	m1	cue_vta_em_association
0.744186046511628	0.720930232558139	0.794871794871795	0.853658536585366	m1	cue_vta_em_association
0.714285714285714	0.625	0.722222222222222	0.733333333333333	m1	cue_vta_em_association
0.758620689655172	0.741935483870968	0.655172413793103	0.714285714285714	m1	cue_vta_em_association
0.833333333333333	0.75	0.736842105263158	0.739130434782609	m1	cue_vta_em_association
0.777777777777778	0.743589743589744	0.702702702702703	0.805555555555556	m1	cue_vta_em_association
0.743589743589744	0.815789473684211	0.722222222222222	0.710526315789474	m1	cue_vta_em_association
0.75	0.772727272727273	0.75	0.692307692307692	m1	cue_vta_em_association
0.692307692307692	0.815789473684211	0.825	0.756756756756757	m1	cue_vta_em_association
0.756756756756757	0.82051282051282	0.794871794871795	0.805555555555556	m1	cue_vta_em_association
0.774193548387097	0.78125	0.766666666666667	0.806451612903226	m1	cue_vta_em_association
0.666666666666667	0.833333333333333	0.903225806451613	0.757575757575758	m1	cue_vta_em_association
0.882352941176471	0.842105263157895	0.828571428571429	0.857142857142857	m1	cue_vta_em_association
0.857142857142857	0.882352941176471	0.945945945945946	0.848484848484849	m1	cue_vta_em_association
0.871794871794872	0.918918918918919	0.764705882352941	0.771428571428571	m1	cue_vta_em_association
0.625	0.675	0.75	0.804878048780488	m1	cue_vta_em_association
0.85	0.82051282051282	0.825	0.789473684210526	m1	cue_vta_em_association
0.736842105263158	0.9	0.684210526315789	0.785714285714286	m1	cue_vta_em_association
0.80952380952381	0.720930232558139	0.761904761904762	0.833333333333333	m1	cue_vta_em_association
0.780487804878049	0.857142857142857	0.595238095238095	0.813953488372093	m1	cue_vta_em_association
0.645161290322581	0.67741935483871	0.657142857142857	0.757575757575758	m1	cue_vta_em_association
0.727272727272727	0.761904761904762	0.659090909090909	0.755555555555556	m1	cue_vta_em_association
0.692307692307692	0.675	0.742857142857143	0.702702702702703	m1	cue_vta_em_association
0.75	0.787878787878788	0.828571428571429	0.685714285714286	m1	cue_vta_em_association
0.703703703703704	0.571428571428571	0.62962962962963	0.703703703703704	m1	cue_vta_em_association
0.782608695652174	0.84375	0.75	0.827586206896552	m1	cue_vta_em_association
0.580645161290323	0.789473684210526	0.926829268292683	0.733333333333333	m1	cue_vta_em_association
0.951219512195122	0.675	0.761904761904762	0.868421052631579	m1	cue_vta_em_association
0.764705882352941	0.774193548387097	0.696969696969697	0.848484848484849	m1	cue_vta_em_association
0.722222222222222	0.828571428571429	0.72972972972973	0.736842105263158	m1	cue_vta_em_association
0.758620689655172	0.756756756756757	0.837837837837838	0.875	m1	cue_vta_em_association
0.818181818181818	0.818181818181818	0.676470588235294	0.857142857142857	m1	cue_vta_em_association
0.685714285714286	0.725	0.794871794871795	0.735294117647059	m1	cue_vta_em_association
0.777777777777778	0.714285714285714	0.911764705882353	0.742857142857143	m1	cue_vta_em_association
0.736842105263158	0.65625	0.842105263157895	0.676470588235294	m1	cue_vta_em_association
0.8125	0.586206896551724	0.558823529411765	0.722222222222222	m1	cue_vta_em_association
0.785714285714286	0.861111111111111	0.65625	0.857142857142857	m1	cue_vta_em_association
0.818181818181818	0.76	0.866666666666667	0.777777777777778	m1	cue_vta_em_association
0.714285714285714	0.823529411764706	0.709677419354839	0.821428571428571	m1	cue_vta_em_association
0.612903225806452	0.714285714285714	0.806451612903226	0.648648648648649	m1	cue_vta_em_association
0.8	0.6875	0.8	0.727272727272727	m1	cue_vta_em_association
0.852941176470588	0.878787878787879	0.82051282051282	0.818181818181818	m1	cue_vta_em_association
0.923076923076923	0.810810810810811	0.864864864864865	0.80952380952381	m1	cue_vta_em_association
0.85	0.825	0.883720930232558	0.853658536585366	m1	cue_vta_em_association
0.8125	0.775510204081633	0.76	0.866666666666667	m1	cue_vta_em_association
0.777777777777778	0.807692307692308	0.792452830188679	0.824561403508772	m1	cue_vta_em_association
0.839285714285714	0.803571428571429	0.732142857142857	0.789473684210526	m1	cue_vta_em_association
0.785714285714286	0.930232558139535	0.8	0.720930232558139	m1	cue_vta_em_association
0.75	0.777777777777778	0.717948717948718	0.921052631578947	m1	cue_vta_em_association
0.804878048780488	0.666666666666667	0.7	0.743589743589744	m1	cue_vta_em_association
0.743589743589744	0.717948717948718	0.69047619047619	0.657894736842105	m1	cue_vta_em_association
0.790322580645161	0.737704918032787	0.701754385964912	0.706896551724138	m1	cue_vta_em_association
0.692307692307692	0.75	0.682926829268293	0.780487804878049	m1	cue_vta_em_association
0.780487804878049	0.761904761904762	0.733333333333333	0.790697674418605	m1	cue_vta_em_association
0.909090909090909	0.818181818181818	0.736842105263158	0.642857142857143	m1	cue_vta_em_association
0.807692307692308	0.851851851851852	0.846153846153846	0.821428571428571	m1	cue_vta_em_association
0.710526315789474	0.710526315789474	0.777777777777778	0.846153846153846	m1	cue_vta_em_association
0.843137254901961	0.847826086956522	0.872340425531915	0.791666666666667	m1	cue_vta_em_association
0.725	0.666666666666667	0.651162790697674	0.777777777777778	m1	cue_vta_em_association
0.647058823529412	0.843137254901961	0.823529411764706	0.725490196078431	m1	cue_vta_em_association
0.770491803278688	0.813559322033898	0.672413793103448	0.733333333333333	m1	cue_vta_em_association
0.75	0.774193548387097	0.75	0.815384615384615	m1	cue_vta_em_association
0.818181818181818	0.596153846153846	0.653846153846154	0.788461538461538	m1	cue_vta_em_association
0.666666666666667	0.702127659574468	0.707317073170732	0.772727272727273	m1	cue_vta_em_association
0.64	0.711538461538462	0.775510204081633	0.788461538461538	m1	cue_vta_em_association
0.576923076923077	0.68	0.75	0.612903225806452	m1	cue_vta_em_association
0.727272727272727	0.702127659574468	0.837209302325581	0.795454545454545	m1	cue_vta_em_association
0.886792452830189	0.705882352941177	0.795918367346939	0.884615384615385	m1	cue_vta_em_association
0.702127659574468	0.612244897959184	0.711538461538462	0.666666666666667	m1	cue_vta_em_association
0.697674418604651	0.761904761904762	0.75	0.733333333333333	m1	cue_vta_em_association
0.786666666666667	0.84	0.690140845070423	0.847222222222222	m1	cue_vta_em_association
0.754716981132076	0.811320754716981	0.722222222222222	0.833333333333333	m1	cue_vta_em_association
0.792452830188679	0.851851851851852	0.735849056603774	0.730769230769231	m1	cue_vta_em_association
0.782608695652174	0.794117647058823	0.733333333333333	0.709677419354839	m1	cue_vta_em_association
0.736842105263158	0.833333333333333	0.82051282051282	0.82051282051282	m1	cue_vta_em_association
0.803921568627451	0.8	0.781818181818182	0.803921568627451	m1	cue_vta_em_association
0.777777777777778	0.789473684210526	0.727272727272727	0.813559322033898	m1	cue_vta_em_association
0.827586206896552	0.789473684210526	0.789473684210526	0.709090909090909	m1	cue_vta_em_association
0.620689655172414	0.706896551724138	0.724137931034483	0.672413793103448	m1	cue_vta_em_association
0.706896551724138	0.672413793103448	0.627118644067797	0.7	m1	cue_vta_em_association
0.775510204081633	0.692307692307692	0.773584905660377	0.775510204081633	m1	cue_vta_em_association
0.755555555555556	0.755555555555556	0.638297872340426	0.74468085106383	m1	cue_vta_em_association
0.772727272727273	0.866666666666667	0.851063829787234	0.622222222222222	m1	cue_vta_em_association
0.685185185185185	0.735849056603774	0.827586206896552	0.727272727272727	m1	cue_vta_em_association
0.851063829787234	0.765957446808511	0.86046511627907	0.711111111111111	m1	cue_vta_em_association
0.788461538461538	0.692307692307692	0.69811320754717	0.833333333333333	m1	cue_vta_em_association
0.76	0.6	0.8	0.754716981132076	m1	cue_vta_em_association
0.851063829787234	0.788461538461538	0.773584905660377	0.905660377358491	m1	cue_vta_em_association
0.721311475409836	0.8	0.693548387096774	0.672131147540984	m1	cue_vta_em_association
0.666666666666667	0.764705882352941	0.714285714285714	0.627450980392157	m1	cue_vta_em_association
0.807692307692308	0.773584905660377	0.811320754716981	0.769230769230769	m1	cue_vta_em_association
0.75	0.75	0.75	1	m1	cue_vta_em_association
0.604651162790698	0.818181818181818	0.634146341463415	0.714285714285714	m1	cue_vta_em_association
0.681818181818182	0.697674418604651	0.75	0.68	m1	cue_vta_em_association
0.704545454545455	0.863636363636364	0.658536585365854	0.787234042553192	m1	cue_vta_em_association
0.722222222222222	0.821428571428571	0.759259259259259	0.74	m1	cue_vta_em_association
0.782608695652174	0.830188679245283	0.803921568627451	0.769230769230769	m1	cue_vta_em_association
0.78	0.808510638297872	0.8125	0.714285714285714	m1	cue_vta_em_association
0.666666666666667	0.62	0.789473684210526	0.727272727272727	m1	cue_vta_em_association
0.659574468085106	0.714285714285714	0.7	0.777777777777778	m1	cue_vta_em_association
0.851851851851852	0.933333333333333	0.78125	0.724137931034483	m1	cue_vta_em_association
0.693548387096774	0.754385964912281	0.6	0.766666666666667	m1	cue_vta_em_association
0.611111111111111	0.619047619047619	0.555555555555556	0.647058823529412	m1	cue_vta_em_association
0.666666666666667	0.755102040816326	0.717391304347826	0.822222222222222	m1	cue_vta_em_association
0.839285714285714	0.910714285714286	0.842105263157895	0.839285714285714	m1	cue_vta_em_association
0.813559322033898	0.793103448275862	0.803571428571429	0.830508474576271	m1	cue_vta_em_association
0.885245901639344	0.833333333333333	0.728813559322034	0.75	m1	cue_vta_em_association
0.745098039215686	0.74	0.754716981132076	0.62962962962963	m1	cue_vta_em_association
0.758064516129032	0.677966101694915	0.75	0.728813559322034	m1	cue_vta_em_association
0.630769230769231	0.671875	0.709677419354839	0.6875	m1	cue_vta_em_association
0.75	0.625	0.691176470588235	0.782608695652174	m1	cue_vta_em_association
0.737704918032787	0.7	0.793103448275862	0.854545454545454	m1	cue_vta_em_association
0.901960784313726	0.884615384615385	0.745098039215686	0.735849056603774	m1	cue_vta_em_association
0.769230769230769	0.873015873015873	0.846153846153846	0.784615384615385	m1	cue_vta_em_association
0.73972602739726	0.771428571428571	0.777777777777778	0.777777777777778	m1	cue_vta_em_association
0.82258064516129	0.734375	0.76271186440678	0.806451612903226	m1	cue_vta_em_association
0.705882352941177	0.848484848484849	0.714285714285714	0.787878787878788	m1	cue_vta_em_association
0.755102040816326	0.711111111111111	0.697674418604651	0.688888888888889	m1	cue_vta_em_association
0.696969696969697	0.714285714285714	0.702702702702703	0.805555555555556	m1	cue_vta_em_association
0.803571428571429	0.842105263157895	0.735849056603774	0.653846153846154	m1	cue_vta_em_association
0.732142857142857	0.781818181818182	0.641509433962264	0.827586206896552	m1	cue_vta_em_association
0.616666666666667	0.816666666666667	0.759259259259259	0.866666666666667	m1	cue_vta_em_association
0.8	0.766666666666667	0.775862068965517	0.9	m1	cue_vta_em_association
0.78125	0.712121212121212	0.746031746031746	0.75	m1	cue_vta_em_association
0.810344827586207	0.792452830188679	0.672727272727273	0.584905660377358	m1	cue_vta_em_association
0.706896551724138	0.777777777777778	0.629032258064516	0.73015873015873	m1	cue_vta_em_association
0.844827586206897	0.666666666666667	0.704918032786885	0.766666666666667	m1	cue_vta_em_association
0.703125	0.682539682539683	0.707692307692308	0.615384615384615	m1	cue_vta_em_association
0.642857142857143	0.730769230769231	0.777777777777778	0.653846153846154	m1	cue_vta_em_association
0.80952380952381	0.857142857142857	0.73015873015873	0.725806451612903	m1	cue_vta_em_association
0.808823529411765	0.720588235294118	0.808823529411765	0.794117647058823	m1	cue_vta_em_association
0.794520547945205	0.73972602739726	0.693333333333333	0.680555555555556	m1	cue_vta_em_association
0.676923076923077	0.772727272727273	0.686567164179104	0.728571428571429	m1	cue_vta_em_association
0.702380952380952	0.779069767441861	0.75	0.698795180722892	m1	cue_vta_em_association
0.711340206185567	0.77319587628866	0.693877551020408	0.701030927835051	m1	cue_vta_em_association
0.71875	0.646153846153846	0.796875	0.746031746031746	m1	cue_vta_em_association
0.711538461538462	0.843137254901961	0.653846153846154	0.72	m1	cue_vta_em_association
0.732142857142857	0.763636363636364	0.754716981132076	0.759259259259259	m1	cue_vta_em_association
0.80327868852459	0.76271186440678	0.80327868852459	0.8125	m1	cue_vta_em_association
0.893939393939394	0.82089552238806	0.768115942028985	0.818181818181818	m1	cue_vta_em_association
0.682539682539683	0.733333333333333	0.716666666666667	0.770491803278688	m1	cue_vta_em_association
0.763636363636364	0.763636363636364	0.690909090909091	0.75	m1	cue_vta_em_association
0.708333333333333	0.803030303030303	0.716216216216216	0.7	m1	cue_vta_em_association
0.666666666666667	0.634146341463415	0.581395348837209	0.80952380952381	m1	cue_vta_em_association
0.795918367346939	0.8125	0.653061224489796	0.647058823529412	m1	cue_vta_em_association
0.741935483870968	0.757575757575758	0.761904761904762	0.709677419354839	m1	cue_vta_em_association
0.7	0.714285714285714	0.736842105263158	0.75	m1	cue_vta_em_association
0.661016949152542	0.830508474576271	0.765625	0.833333333333333	m1	cue_vta_em_association
0.690140845070423	0.774647887323944	0.826086956521739	0.903225806451613	m1	cue_vta_em_association
0.716216216216216	0.72463768115942	0.73134328358209	0.842857142857143	m1	cue_vta_em_association
0.73015873015873	0.721311475409836	0.806451612903226	0.775862068965517	m1	cue_vta_em_association
0.686746987951807	0.759036144578313	0.776315789473684	0.804878048780488	m1	cue_vta_em_association
0.682352941176471	0.804878048780488	0.694117647058824	0.730769230769231	m1	cue_vta_em_association
0.761904761904762	0.681818181818182	0.707317073170732	0.525	m1	cue_vta_em_association
0.869565217391304	0.815384615384615	0.753846153846154	0.671641791044776	m1	cue_vta_em_association
0.779220779220779	0.692307692307692	0.844155844155844	0.807692307692308	m1	cue_vta_em_association
0.753424657534247	0.671232876712329	0.857142857142857	0.819444444444444	m1	cue_vta_em_association
0.676470588235294	0.75	0.647887323943662	0.7	m1	cue_vta_em_association
0.648648648648649	0.567567567567568	0.594594594594595	0.736842105263158	m1	cue_vta_em_association
0.697674418604651	0.627906976744186	0.636363636363636	0.8	m1	cue_vta_em_association
0.793650793650794	0.721311475409836	0.847457627118644	0.758620689655172	m1	cue_vta_em_association
0.8	0.720588235294118	0.846153846153846	0.705882352941177	m1	cue_vta_em_association
0.6	0.6	0.666666666666667	0.666666666666667	m1	cue_vta_em_association
0.964285714285714	0.821428571428571	0.961538461538462	0.814814814814815	m2	cue_vta_em_association
0.8125	0.9375	0.941176470588235	0.75	m2	cue_vta_em_association
0.833333333333333	0.839285714285714	0.843137254901961	0.87719298245614	m2	cue_vta_em_association
0.733333333333333	0.851063829787234	0.822222222222222	0.666666666666667	m2	cue_vta_em_association
0.787878787878788	0.835820895522388	0.797101449275362	0.696969696969697	m2	cue_vta_em_association
0.759259259259259	0.703703703703704	0.74	0.725490196078431	m2	cue_vta_em_association
0.693877551020408	0.810344827586207	0.659574468085106	0.721311475409836	m2	cue_vta_em_association
0.833333333333333	0.729166666666667	0.745454545454545	0.705882352941177	m2	cue_vta_em_association
0.896551724137931	0.923076923076923	0.884615384615385	0.793103448275862	m2	cue_vta_em_association
0.859649122807018	0.862068965517241	0.830508474576271	0.915254237288136	m2	cue_vta_em_association
0.833333333333333	0.82258064516129	0.813559322033898	0.816666666666667	m2	cue_vta_em_association
0.774193548387097	0.777777777777778	0.629032258064516	0.80327868852459	m2	cue_vta_em_association
0.849056603773585	0.875	0.607843137254902	0.764705882352941	m2	cue_vta_em_association
0.693333333333333	0.853333333333333	0.7875	0.722222222222222	m2	cue_vta_em_association
0.739130434782609	0.753623188405797	0.75	0.757142857142857	m2	cue_vta_em_association
0.740740740740741	0.592592592592593	0.793103448275862	0.75	m2	cue_vta_em_association
0.814814814814815	0.882352941176471	0.75	0.8125	m2	cue_vta_em_association
0.847457627118644	0.839285714285714	0.816666666666667	0.75	m2	cue_vta_em_association
0.8125	0.803030303030303	0.796875	0.757142857142857	m2	cue_vta_em_association
0.784090909090909	0.7375	0.731707317073171	0.755813953488372	m2	cue_vta_em_association
0.730769230769231	0.666666666666667	0.857142857142857	0.615384615384615	m2	cue_vta_em_association
0.609756097560976	0.641975308641975	0.644736842105263	0.642857142857143	m2	cue_vta_em_association
0.736842105263158	0.675675675675676	0.648648648648649	0.756756756756757	m2	cue_vta_em_association
0.805555555555556	0.868421052631579	0.802631578947368	0.828947368421053	m2	cue_vta_em_association
0.866666666666667	0.802816901408451	0.706666666666667	0.863013698630137	m2	cue_vta_em_association
0.754098360655738	0.771929824561403	0.811320754716981	0.771929824561403	m2	cue_vta_em_association
0.811320754716981	0.679245283018868	0.754385964912281	0.727272727272727	m2	cue_vta_em_association
0.825	0.875	0.780487804878049	0.7875	m2	cue_vta_em_association
0.761904761904762	0.782608695652174	0.825396825396825	0.712121212121212	m2	cue_vta_em_association
0.909090909090909	0.884057971014493	0.8	0.782608695652174	m2	cue_vta_em_association
0.715909090909091	0.788235294117647	0.75	0.670454545454545	m2	cue_vta_em_association
0.761904761904762	0.728395061728395	0.695121951219512	0.72289156626506	m2	cue_vta_em_association
0.833333333333333	0.826086956521739	0.91304347826087	0.857142857142857	m2	cue_vta_em_association
0.777777777777778	0.656716417910448	0.80952380952381	0.75	m2	cue_vta_em_association
0.836065573770492	0.746031746031746	0.852459016393443	0.793650793650794	m2	cue_vta_em_association
0.724137931034483	0.769230769230769	0.787878787878788	0.746031746031746	m2	cue_vta_em_association
0.867647058823529	0.765625	0.848484848484849	0.782608695652174	m2	cue_vta_em_association
0.741935483870968	0.7	0.833333333333333	0.694915254237288	m2	cue_vta_em_association
0.763888888888889	0.716216216216216	0.821917808219178	0.830985915492958	m2	cue_vta_em_association
0.80327868852459	0.803030303030303	0.76	0.757142857142857	m2	cue_vta_em_association
0.76056338028169	0.797101449275362	0.830769230769231	0.666666666666667	m2	cue_vta_em_association
0.838709677419355	0.73015873015873	0.88135593220339	0.75	m2	cue_vta_em_association
0.898305084745763	0.758064516129032	0.639344262295082	0.789473684210526	m2	cue_vta_em_association
0.8	0.808823529411765	0.772727272727273	0.82258064516129	m2	cue_vta_em_association
0.779661016949153	0.789473684210526	0.714285714285714	0.745762711864407	m2	cue_vta_em_association
0.736842105263158	0.76271186440678	0.851851851851852	0.728813559322034	m2	cue_vta_em_association
0.686274509803922	0.66	0.785714285714286	0.679245283018868	m2	cue_vta_em_association
0.888888888888889	0.810344827586207	0.69811320754717	0.678571428571429	m2	cue_vta_em_association
0.8	0.833333333333333	0.666666666666667	0.74	m2	cue_vta_em_association
0.9375	0.714285714285714	0.684210526315789	0.8	m2	cue_vta_em_association
0.753086419753086	0.804878048780488	0.753086419753086	0.841463414634146	m2	cue_vta_em_association
0.684210526315789	0.814814814814815	0.777777777777778	0.682352941176471	m2	cue_vta_em_association
0.682352941176471	0.788888888888889	0.738095238095238	0.804878048780488	m2	cue_vta_em_association
0.76271186440678	0.824561403508772	0.661290322580645	0.796875	m2	cue_vta_em_association
0.660377358490566	0.78	0.811320754716981	0.740740740740741	m2	cue_vta_em_association
0.766666666666667	0.727272727272727	0.774193548387097	0.911764705882353	m2	cue_vta_em_association
0.74	0.729166666666667	0.74	0.857142857142857	m2	cue_vta_em_association
0.847058823529412	0.857142857142857	0.833333333333333	0.835294117647059	m2	cue_vta_em_association
0.714285714285714	0.779411764705882	0.75	0.720588235294118	m2	cue_vta_em_association
0.772727272727273	0.841269841269841	0.815384615384615	0.855072463768116	m2	cue_vta_em_association
0.814814814814815	0.695121951219512	0.783132530120482	0.682352941176471	m2	cue_vta_em_association
0.732394366197183	0.805970149253731	0.712121212121212	0.742424242424242	m2	cue_vta_em_association
0.780487804878049	0.720930232558139	0.697674418604651	0.65	m2	cue_vta_em_association
0.828125	0.888888888888889	0.825396825396825	0.870967741935484	m2	cue_vta_em_association
0.821428571428571	0.875	0.821428571428571	0.777777777777778	m2	cue_vta_em_association
0.792207792207792	0.74025974025974	0.753424657534247	0.76	m2	cue_vta_em_association
0.783333333333333	0.784313725490196	0.785714285714286	0.736842105263158	m2	cue_vta_em_association
0.683333333333333	0.789473684210526	0.741935483870968	0.806451612903226	m2	cue_vta_em_association
0.714285714285714	0.731707317073171	0.8	0.853658536585366	m2	cue_vta_em_association
0.846153846153846	0.761194029850746	0.880597014925373	0.808823529411765	m2	cue_vta_em_association
0.786666666666667	0.824324324324324	0.779220779220779	0.753246753246753	m2	cue_vta_em_association
0.867647058823529	0.863636363636364	0.696969696969697	0.8125	m2	cue_vta_em_association
0.784615384615385	0.841269841269841	0.82258064516129	0.765625	m2	cue_vta_em_association
0.734375	0.777777777777778	0.8	0.892307692307692	m2	cue_vta_em_association
0.673469387755102	0.693877551020408	0.854166666666667	0.745098039215686	m2	cue_vta_em_association
0.833333333333333	0.888888888888889	0.714285714285714	0.8	m2	cue_vta_em_association
0.74	0.739130434782609	0.725490196078431	0.709090909090909	m2	cue_vta_em_association
0.779220779220779	0.802631578947368	0.786666666666667	0.851351351351351	m2	cue_vta_em_association
0.716417910447761	0.819444444444444	0.757142857142857	0.857142857142857	m2	cue_vta_em_association
0.776315789473684	0.777777777777778	0.810810810810811	0.743243243243243	m2	cue_vta_em_association
0.8	0.785714285714286	0.701754385964912	0.725490196078431	m2	cue_vta_em_association
0.844444444444444	0.67816091954023	0.808988764044944	0.86046511627907	m2	cue_vta_em_association
0.791208791208791	0.789473684210526	0.880434782608696	0.869565217391304	m2	cue_vta_em_association
0.833333333333333	0.831325301204819	0.740740740740741	0.710843373493976	m2	cue_vta_em_association
0.892307692307692	0.712121212121212	0.818181818181818	0.818181818181818	m2	cue_vta_em_association
0.944444444444444	0.76	0.714285714285714	0.666666666666667	m2	cue_vta_em_association
0.7	0.721311475409836	0.629032258064516	0.7	m2	cue_vta_em_association
0.844827586206897	0.706896551724138	0.824561403508772	0.767857142857143	m2	cue_vta_em_association
0.831168831168831	0.833333333333333	0.780821917808219	0.823529411764706	m2	cue_vta_em_association
0.833333333333333	0.8	0.818181818181818	0.758620689655172	m2	cue_vta_em_association
0.829787234042553	0.802197802197802	0.747126436781609	0.739130434782609	m2	cue_vta_em_association
0.755555555555556	0.712765957446808	0.804347826086957	0.819148936170213	m2	cue_vta_em_association
0.825	0.675324675324675	0.875	0.923076923076923	m2	cue_vta_em_association
0.790123456790123	0.738095238095238	0.635294117647059	0.80952380952381	m2	cue_vta_em_association
0.764705882352941	0.808823529411765	0.897058823529412	0.861111111111111	m2	cue_vta_em_association
0.80327868852459	0.786885245901639	0.725806451612903	0.786885245901639	m2	cue_vta_em_association
0.9	0.807692307692308	0.8125	0.871794871794872	m2	cue_vta_em_association
0.806451612903226	0.645161290322581	0.78125	0.733333333333333	m2	cue_vta_em_association
0.741379310344828	0.786885245901639	0.711864406779661	0.736842105263158	m2	cue_vta_em_association
0.891891891891892	0.767123287671233	0.802816901408451	0.816901408450704	m2	cue_vta_em_association
0.74390243902439	0.847058823529412	0.755813953488372	0.703296703296703	m2	cue_vta_em_association
0.739130434782609	0.755555555555556	0.744186046511628	0.658536585365854	m2	cue_vta_em_association
0.705882352941177	0.866666666666667	0.841269841269841	0.682539682539683	m2	cue_vta_em_association
0.625	0.839285714285714	0.724137931034483	0.827586206896552	m2	cue_vta_em_association
0.919354838709677	0.857142857142857	0.774193548387097	0.761904761904762	m2	cue_vta_em_association
0.782608695652174	0.77027027027027	0.698630136986301	0.767123287671233	m2	cue_vta_em_association
0.767123287671233	0.689189189189189	0.791666666666667	0.77027027027027	m2	cue_vta_em_association
0.858823529411765	0.821428571428571	0.694117647058824	0.780487804878049	m2	cue_vta_em_association
0.771428571428571	0.788732394366197	0.76	0.743243243243243	m2	cue_vta_em_association
0.833333333333333	0.701492537313433	0.774193548387097	0.836065573770492	m2	cue_vta_em_association
0.757575757575758	0.852459016393443	0.754098360655738	0.796610169491525	m2	cue_vta_em_association
0.779661016949153	0.76271186440678	0.786885245901639	0.841269841269841	m2	cue_vta_em_association
0.825	0.662337662337662	0.733333333333333	0.815789473684211	m2	cue_vta_em_association
0.75531914893617	0.789473684210526	0.8125	0.736842105263158	m2	cue_vta_em_association
0.839506172839506	0.850574712643678	0.797619047619048	0.879518072289157	m2	cue_vta_em_association
0.785714285714286	0.814814814814815	0.731707317073171	0.753086419753086	m2	cue_vta_em_association
0.689655172413793	0.814814814814815	0.795918367346939	0.836734693877551	m2	cue_vta_em_association
0.84	0.805194805194805	0.753424657534247	0.896103896103896	m2	cue_vta_em_association
0.7625	0.773333333333333	0.733333333333333	0.825	m2	cue_vta_em_association
0.835820895522388	0.698412698412698	0.791044776119403	0.741935483870968	m2	cue_vta_em_association
0.844444444444444	0.673913043478261	0.725	0.847826086956522	m2	cue_vta_em_association
0.86046511627907	0.701149425287356	0.779069767441861	0.855421686746988	m2	cue_vta_em_association
0.76	0.689189189189189	0.828947368421053	0.766233766233766	m2	cue_vta_em_association
0.789473684210526	0.769230769230769	0.854545454545454	0.864406779661017	m2	cue_vta_em_association
0.82089552238806	0.76056338028169	0.774647887323944	0.794520547945205	m2	cue_vta_em_association
0.745454545454545	0.689655172413793	0.833333333333333	0.735849056603774	m2	cue_vta_em_association
0.833333333333333	0.65	0.7	0.736842105263158	m2	cue_vta_em_association
0.716417910447761	0.791044776119403	0.796875	0.757575757575758	m2	cue_vta_em_association
0.739583333333333	0.793814432989691	0.737373737373737	0.76530612244898	m2	cue_vta_em_association
0.804878048780488	0.775	0.835443037974684	0.7875	m2	cue_vta_em_association
0.773809523809524	0.740740740740741	0.7625	0.72289156626506	m2	cue_vta_em_association
0.766990291262136	0.785046728971963	0.712871287128713	0.772277227722772	m2	cue_vta_em_association
0.843373493975904	0.75	0.720930232558139	0.772727272727273	m2	cue_vta_em_association
0.792207792207792	0.776315789473684	0.769230769230769	0.688311688311688	m2	cue_vta_em_association
0.666666666666667	0.753846153846154	0.796875	0.738461538461539	m2	cue_vta_em_association
0.772151898734177	0.675324675324675	0.77027027027027	0.666666666666667	m2	cue_vta_em_association
0.76530612244898	0.764150943396226	0.824074074074074	0.796296296296296	m2	cue_vta_em_association
0.730769230769231	0.736842105263158	0.779220779220779	0.733333333333333	m2	cue_vta_em_association
0.796116504854369	0.803738317757009	0.747663551401869	0.761467889908257	m2	cue_vta_em_association
0.819444444444444	0.736111111111111	0.7875	0.726190476190476	m2	cue_vta_em_association
0.811764705882353	0.698795180722892	0.759036144578313	0.811764705882353	m2	cue_vta_em_association
0.78021978021978	0.6875	0.775510204081633	0.821052631578947	m2	cue_vta_em_association
0.77	0.825242718446602	0.79	0.769230769230769	m2	cue_vta_em_association
0.757575757575758	0.764705882352941	0.651515151515151	0.772727272727273	m2	cue_vta_em_association
0.775510204081633	0.688888888888889	0.74468085106383	0.795918367346939	m2	cue_vta_em_association
0.827586206896552	0.769230769230769	0.791208791208791	0.734042553191489	m2	cue_vta_em_association
0.758064516129032	0.8125	0.793650793650794	0.796875	m2	cue_vta_em_association
0.793103448275862	0.706896551724138	0.779661016949153	0.830769230769231	m2	cue_vta_em_association
0.772727272727273	0.8	0.708333333333333	0.65	m2	cue_vta_em_association
0.774193548387097	0.678571428571429	0.758620689655172	0.666666666666667	m2	cue_vta_em_association
0.753846153846154	0.837837837837838	0.873417721518987	0.743243243243243	m2	cue_vta_em_association
0.888888888888889	0.727272727272727	0.75	0.769230769230769	m2	cue_vta_em_association
0.697674418604651	0.853658536585366	0.75	0.72972972972973	m2	cue_vta_em_association
0.74468085106383	0.8125	0.653061224489796	0.829787234042553	m2	cue_vta_em_association
0.825242718446602	0.803738317757009	0.754545454545455	0.714285714285714	m2	cue_vta_em_association
0.819672131147541	0.753846153846154	0.830985915492958	0.757142857142857	m2	cue_vta_em_association
0.849315068493151	0.766233766233766	0.808219178082192	0.824324324324324	m2	cue_vta_em_association
0.82	0.849056603773585	0.8	0.647058823529412	m2	cue_vta_em_association
0.728813559322034	0.65	0.746031746031746	0.754098360655738	m2	cue_vta_em_association
0.770833333333333	0.673469387755102	0.730769230769231	0.695652173913043	m2	cue_vta_em_association
0.739130434782609	0.863636363636364	0.891304347826087	0.75	m2	cue_vta_em_association
0.794520547945205	0.691176470588235	0.739130434782609	0.837837837837838	m2	cue_vta_em_association
0.743589743589744	0.722222222222222	0.743589743589744	0.72972972972973	m2	cue_vta_em_association
0.838709677419355	0.916666666666667	0.818181818181818	0.78125	m2	cue_vta_em_association
0.777777777777778	0.67741935483871	0.705882352941177	0.714285714285714	m2	cue_vta_em_association
0.88	0.826923076923077	0.74	0.714285714285714	m2	cue_vta_em_association
0.717948717948718	0.763157894736842	0.789473684210526	0.794871794871795	m2	cue_vta_em_association
0.829268292682927	0.772727272727273	0.86046511627907	0.710526315789474	m2	cue_vta_em_association
0.703703703703704	0.846153846153846	0.796610169491525	0.87037037037037	m2	cue_vta_em_association
0.725490196078431	0.810344827586207	0.684210526315789	0.625	m2	cue_vta_em_association
0.833333333333333	0.743589743589744	0.75	0.75	m2	cue_vta_em_association
0.787878787878788	0.805555555555556	0.833333333333333	0.8125	m2	cue_vta_em_association
0.721311475409836	0.766666666666667	0.733333333333333	0.841269841269841	m2	cue_vta_em_association
0.857142857142857	0.837837837837838	0.871794871794872	0.710526315789474	m2	cue_vta_em_association
0.8	0.785714285714286	0.634146341463415	0.769230769230769	m2	cue_vta_em_association
0.65625	0.925925925925926	0.67741935483871	0.827586206896552	m2	cue_vta_em_association
0.738095238095238	0.63265306122449	0.708333333333333	0.723404255319149	m2	cue_vta_em_association
0.689655172413793	0.67741935483871	0.676470588235294	0.666666666666667	m2	cue_vta_em_association
0.727272727272727	0.657894736842105	0.75	0.657894736842105	m2	cue_vta_em_association
0.735294117647059	0.8125	0.696969696969697	0.696969696969697	m2	cue_vta_em_association
0.630434782608696	0.8	0.804347826086957	0.767441860465116	m2	cue_vta_em_association
0.730769230769231	0.788461538461538	0.754716981132076	0.777777777777778	m2	cue_vta_em_association
0.852941176470588	0.842105263157895	0.891891891891892	0.805555555555556	m2	cue_vta_em_association
0.688888888888889	0.739130434782609	0.883720930232558	0.822222222222222	m2	cue_vta_em_association
0.76271186440678	0.741379310344828	0.732142857142857	0.722222222222222	m2	cue_vta_em_association
0.80952380952381	0.804878048780488	0.825	0.7	m2	cue_vta_em_association
0.772727272727273	0.71875	0.78125	0.84375	m2	cue_vta_em_association
0.8	0.821428571428571	0.8	0.741935483870968	m2	cue_vta_em_association
0.8	0.935483870967742	0.857142857142857	0.72972972972973	m2	cue_vta_em_association
0.75	0.757575757575758	0.774193548387097	0.75	m2	cue_vta_em_association
0.716216216216216	0.831168831168831	0.767123287671233	0.763888888888889	m2	cue_vta_em_association
0.722222222222222	0.714285714285714	0.85	0.818181818181818	m2	cue_vta_em_association
0.75609756097561	0.538461538461538	0.727272727272727	0.72972972972973	m2	cue_vta_em_association
0.714285714285714	0.636363636363636	0.595238095238095	0.681818181818182	m2	cue_vta_em_association
0.711111111111111	0.791666666666667	0.790697674418605	0.86046511627907	m2	cue_vta_em_association
0.693877551020408	0.615384615384615	0.615384615384615	0.618181818181818	m2	cue_vta_em_association
0.705882352941177	0.653846153846154	0.795918367346939	0.733333333333333	m2	cue_vta_em_association
0.806451612903226	0.757575757575758	0.661538461538462	0.761194029850746	m2	cue_vta_em_association
0.775	0.692307692307692	0.780487804878049	0.763157894736842	m2	cue_vta_em_association
0.634920634920635	0.818181818181818	0.698630136986301	0.791666666666667	m2	cue_vta_em_association
0.848484848484849	0.765625	0.791044776119403	0.75	m2	cue_vta_em_association
0.82	0.854166666666667	0.854166666666667	0.666666666666667	m2	cue_vta_em_association
0.835820895522388	0.788732394366197	0.808823529411765	0.746478873239437	m2	cue_vta_em_association
0.8	0.746835443037975	0.772151898734177	0.846153846153846	m2	cue_vta_em_association
0.831325301204819	0.744186046511628	0.845238095238095	0.825581395348837	m2	cue_vta_em_association
0.760869565217391	0.725	0.818181818181818	0.808510638297872	m2	cue_vta_em_association
0.857142857142857	0.741379310344828	0.711864406779661	0.792452830188679	m2	cue_vta_em_association
0.75	0.85	0.904761904761905	0.9	m1	post_association
0.869565217391304	0.9	0.75	0.888888888888889	m1	post_association
0.65	0.708333333333333	0.818181818181818	0.681818181818182	m1	post_association
0.84	0.777777777777778	0.916666666666667	0.708333333333333	m1	post_association
0.814814814814815	0.777777777777778	0.689655172413793	0.862068965517241	m1	post_association
0.9	0.923076923076923	0.75	0.892857142857143	m1	post_association
0.84	0.724137931034483	0.769230769230769	0.678571428571429	m1	post_association
0.806451612903226	0.714285714285714	0.892857142857143	0.846153846153846	m1	post_association
0.884615384615385	0.807692307692308	0.896551724137931	0.678571428571429	m1	post_association
0.758620689655172	0.758620689655172	0.814814814814815	0.714285714285714	m1	post_association
0.653846153846154	0.72	0.76	0.833333333333333	m1	post_association
0.8	0.814814814814815	0.62962962962963	0.814814814814815	m1	post_association
0.758620689655172	0.730769230769231	0.821428571428571	0.724137931034483	m1	post_association
0.733333333333333	0.758620689655172	0.740740740740741	0.814814814814815	m1	post_association
0.740740740740741	0.758620689655172	0.833333333333333	0.862068965517241	m1	post_association
0.866666666666667	0.925925925925926	0.807692307692308	0.8	m1	post_association
0.76	0.689655172413793	0.714285714285714	0.714285714285714	m1	post_association
0.72	0.851851851851852	0.769230769230769	0.590909090909091	m1	post_association
0.714285714285714	0.814814814814815	0.793103448275862	0.758620689655172	m1	post_association
0.933333333333333	0.62962962962963	0.814814814814815	0.72	m1	post_association
0.8	0.666666666666667	0.84	0.814814814814815	m1	post_association
0.758620689655172	0.730769230769231	0.642857142857143	0.655172413793103	m1	post_association
0.583333333333333	0.862068965517241	0.555555555555556	0.703703703703704	m1	post_association
0.777777777777778	0.76	0.75	0.884615384615385	m1	post_association
0.740740740740741	0.793103448275862	0.807692307692308	0.740740740740741	m1	post_association
0.678571428571429	0.814814814814815	0.782608695652174	0.72	m1	post_association
0.703703703703704	0.8	0.714285714285714	0.785714285714286	m1	post_association
0.76	0.827586206896552	0.821428571428571	0.807692307692308	m1	post_association
0.714285714285714	0.916666666666667	0.821428571428571	0.807692307692308	m1	post_association
0.857142857142857	0.586206896551724	0.821428571428571	0.857142857142857	m1	post_association
0.923076923076923	0.703703703703704	0.8	0.703703703703704	m1	post_association
0.862068965517241	0.84	0.740740740740741	0.740740740740741	m1	post_association
0.807692307692308	0.851851851851852	0.678571428571429	0.814814814814815	m1	post_association
0.555555555555556	0.793103448275862	0.769230769230769	0.714285714285714	m1	post_association
0.730769230769231	0.851851851851852	0.821428571428571	0.807692307692308	m1	post_association
0.740740740740741	0.76	0.833333333333333	0.8	m1	post_association
0.72	0.740740740740741	0.703703703703704	0.793103448275862	m1	post_association
1	0.846153846153846	0.727272727272727	0.777777777777778	m1	post_association
0.84	0.84	0.777777777777778	0.689655172413793	m1	post_association
0.785714285714286	0.703703703703704	0.766666666666667	0.846153846153846	m1	post_association
0.64	0.571428571428571	0.8	0.807692307692308	m1	post_association
0.964285714285714	0.8	0.769230769230769	0.740740740740741	m1	post_association
0.76	0.692307692307692	0.730769230769231	0.72	m1	post_association
0.814814814814815	0.75	0.740740740740741	0.821428571428571	m1	post_association
0.692307692307692	0.740740740740741	0.535714285714286	0.884615384615385	m1	post_association
0.733333333333333	0.923076923076923	0.846153846153846	0.576923076923077	m1	post_association
0.8	0.740740740740741	0.730769230769231	0.862068965517241	m1	post_association
0.68	0.740740740740741	0.851851851851852	0.857142857142857	m1	post_association
0.607142857142857	0.714285714285714	0.703703703703704	0.875	m1	post_association
0.740740740740741	0.730769230769231	0.740740740740741	0.740740740740741	m1	post_association
0.692307692307692	0.652173913043478	0.846153846153846	0.76	m1	post_association
0.827586206896552	0.714285714285714	0.695652173913043	0.72	m1	post_association
0.75	0.72	0.851851851851852	0.730769230769231	m1	post_association
0.791666666666667	0.708333333333333	0.620689655172414	0.68	m1	post_association
0.62962962962963	0.846153846153846	0.75	0.769230769230769	m1	post_association
0.928571428571429	0.678571428571429	0.884615384615385	0.72	m1	post_association
0.740740740740741	0.785714285714286	0.777777777777778	0.68	m1	post_association
0.758620689655172	0.625	0.740740740740741	0.846153846153846	m1	post_association
0.846153846153846	0.785714285714286	0.692307692307692	0.814814814814815	m1	post_association
0.758620689655172	0.678571428571429	0.72	0.607142857142857	m1	post_association
0.692307692307692	0.678571428571429	0.653846153846154	0.692307692307692	m1	post_association
0.689655172413793	0.785714285714286	0.692307692307692	0.758620689655172	m1	post_association
0.642857142857143	0.75	0.8	0.62962962962963	m1	post_association
0.76	0.6	0.851851851851852	0.76	m1	post_association
0.807692307692308	0.730769230769231	0.576923076923077	0.695652173913043	m1	post_association
0.518518518518518	0.653846153846154	0.730769230769231	0.692307692307692	m1	post_association
0.703703703703704	0.62962962962963	0.703703703703704	0.678571428571429	m1	post_association
0.777777777777778	0.777777777777778	0.857142857142857	0.8	m1	post_association
0.75	0.78125	0.9	0.818181818181818	m1	post_association
0.695652173913043	0.720930232558139	0.883720930232558	0.790697674418605	m1	post_association
0.925925925925926	0.923076923076923	0.758620689655172	0.896551724137931	m1	post_association
0.851851851851852	0.62962962962963	0.633333333333333	0.740740740740741	m1	post_association
0.8	0.666666666666667	0.818181818181818	0.76	m1	post_association
0.75	0.68	0.730769230769231	0.857142857142857	m1	post_association
0.607142857142857	0.821428571428571	0.642857142857143	0.785714285714286	m1	post_association
0.642857142857143	0.75	0.785714285714286	0.807692307692308	m1	post_association
0.758620689655172	0.785714285714286	0.75	0.821428571428571	m1	post_association
0.851851851851852	0.769230769230769	0.851851851851852	0.785714285714286	m1	post_association
0.785714285714286	0.714285714285714	0.678571428571429	0.793103448275862	m1	post_association
0.785714285714286	0.740740740740741	0.777777777777778	0.740740740740741	m1	post_association
0.8	0.653846153846154	0.846153846153846	0.625	m1	post_association
0.6	0.777777777777778	0.666666666666667	0.827586206896552	m1	post_association
0.827586206896552	0.814814814814815	0.730769230769231	0.814814814814815	m1	post_association
0.851851851851852	0.655172413793103	0.88	0.931034482758621	m1	post_association
0.653846153846154	0.678571428571429	0.821428571428571	0.653846153846154	m1	post_association
0.642857142857143	0.75	0.666666666666667	0.740740740740741	m1	post_association
0.703703703703704	0.8	0.678571428571429	0.692307692307692	m1	post_association
0.52	0.75	0.8	0.714285714285714	m1	post_association
0.666666666666667	0.653846153846154	0.896551724137931	0.72	m1	post_association
0.592592592592593	0.692307692307692	0.62962962962963	0.652173913043478	m1	post_association
0.75	0.642857142857143	0.703703703703704	0.642857142857143	m1	post_association
0.84	0.892857142857143	0.777777777777778	0.758620689655172	m1	post_association
0.777777777777778	0.72	0.740740740740741	0.814814814814815	m1	post_association
0.62962962962963	0.714285714285714	0.807692307692308	0.5	m1	post_association
0.6	0.7	0.709677419354839	0.68	m1	post_association
0.555555555555556	0.76	0.64	0.777777777777778	m1	post_association
0.681818181818182	0.714285714285714	0.619047619047619	0.545454545454545	m1	post_association
0.695652173913043	0.857142857142857	0.888888888888889	0.80952380952381	m1	post_association
0.785714285714286	0.764705882352941	0.642857142857143	0.785714285714286	m1	post_association
0.894736842105263	0.842105263157895	0.8	0.826086956521739	m1	post_association
0.64	0.6	0.807692307692308	0.76	m1	post_association
0.787878787878788	0.757575757575758	0.566666666666667	0.75	m1	post_association
0.814814814814815	0.714285714285714	0.615384615384615	0.785714285714286	m1	post_association
0.730769230769231	0.769230769230769	0.740740740740741	0.821428571428571	m1	post_association
0.791666666666667	0.761904761904762	0.695652173913043	0.8	m2	post_association
0.814814814814815	0.84	0.821428571428571	0.807692307692308	m2	post_association
0.888888888888889	0.961538461538462	0.84	0.8	m2	post_association
0.888888888888889	0.827586206896552	0.866666666666667	0.807692307692308	m2	post_association
0.730769230769231	0.615384615384615	0.826086956521739	0.782608695652174	m2	post_association
0.608695652173913	0.76	0.72	0.782608695652174	m2	post_association
0.740740740740741	0.724137931034483	0.88	0.875	m2	post_association
0.772727272727273	0.708333333333333	0.730769230769231	0.8	m2	post_association
0.791666666666667	0.791666666666667	0.666666666666667	0.714285714285714	m2	post_association
0.65	0.619047619047619	0.65	0.739130434782609	m2	post_association
0.863636363636364	0.8	0.818181818181818	0.681818181818182	m2	post_association
0.727272727272727	0.739130434782609	0.782608695652174	0.863636363636364	m2	post_association
0.75	0.772727272727273	0.708333333333333	0.666666666666667	m2	post_association
0.75	0.863636363636364	0.85	0.818181818181818	m2	post_association
0.818181818181818	0.631578947368421	0.85	0.826086956521739	m2	post_association
0.777777777777778	0.782608695652174	0.647058823529412	0.714285714285714	m2	post_association
0.739130434782609	0.954545454545455	0.791666666666667	0.625	m2	post_association
0.952380952380952	0.761904761904762	0.947368421052632	0.72	m2	post_association
0.6	0.772727272727273	0.826086956521739	0.736842105263158	m2	post_association
0.904761904761905	0.95	0.875	0.95	m2	post_association
0.772727272727273	0.904761904761905	0.863636363636364	0.869565217391304	m2	post_association
0.65	0.761904761904762	0.652173913043478	0.727272727272727	m2	post_association
0.695652173913043	0.6875	0.619047619047619	0.818181818181818	m2	post_association
0.615384615384615	0.681818181818182	0.666666666666667	0.769230769230769	m2	post_association
0.947368421052632	0.833333333333333	0.75	0.681818181818182	m2	post_association
0.761904761904762	0.833333333333333	0.884615384615385	0.851851851851852	m2	post_association
0.88	0.818181818181818	0.826086956521739	0.944444444444444	m2	post_association
0.739130434782609	0.84	0.8	0.777777777777778	m2	post_association
0.772727272727273	0.75	0.7	0.772727272727273	m2	post_association
0.76	0.91304347826087	0.75	0.80952380952381	m2	post_association
0.722222222222222	0.714285714285714	0.941176470588235	0.8	m2	post_association
0.85	0.55	0.684210526315789	0.782608695652174	m2	post_association
0.789473684210526	0.64	0.8	0.636363636363636	m2	post_association
0.791666666666667	0.761904761904762	0.764705882352941	0.807692307692308	m2	post_association
0.91304347826087	0.739130434782609	0.666666666666667	0.764705882352941	m2	post_association
0.681818181818182	0.681818181818182	0.708333333333333	0.84	m2	post_association
0.863636363636364	0.769230769230769	0.68	0.826086956521739	m2	post_association
0.727272727272727	0.826086956521739	0.8	0.84	m2	post_association
0.761904761904762	0.826086956521739	0.571428571428571	0.791666666666667	m2	post_association
0.826086956521739	0.846153846153846	0.769230769230769	0.642857142857143	m2	post_association
0.807692307692308	0.821428571428571	0.64	0.769230769230769	m2	post_association
0.769230769230769	0.80952380952381	0.730769230769231	0.818181818181818	m2	post_association
0.884615384615385	0.851851851851852	0.8	0.769230769230769	m2	post_association
0.928571428571429	0.758620689655172	0.653846153846154	0.777777777777778	m2	post_association
0.88	0.807692307692308	0.607142857142857	0.739130434782609	m2	post_association
0.777777777777778	0.814814814814815	0.703703703703704	0.782608695652174	m2	post_association
0.708333333333333	0.666666666666667	1	0.807692307692308	m2	post_association
0.892857142857143	0.68	0.928571428571429	0.8	m2	post_association
0.72	0.75	0.769230769230769	0.846153846153846	m2	post_association
0.75	0.727272727272727	0.769230769230769	0.695652173913043	m2	post_association
0.807692307692308	0.666666666666667	0.826086956521739	0.791666666666667	m2	post_association
0.565217391304348	0.833333333333333	0.703703703703704	0.739130434782609	m2	post_association
0.76	0.8	0.782608695652174	0.826086956521739	m2	post_association
0.791666666666667	0.961538461538462	0.8	0.740740740740741	m2	post_association
0.826086956521739	0.807692307692308	0.791666666666667	0.833333333333333	m2	post_association
0.578947368421053	0.869565217391304	0.739130434782609	0.8	m2	post_association
0.740740740740741	0.761904761904762	0.785714285714286	0.730769230769231	m2	post_association
0.91304347826087	0.76	0.565217391304348	0.730769230769231	m2	post_association
0.76	0.807692307692308	0.833333333333333	0.666666666666667	m2	post_association
0.72	0.84	0.64	0.714285714285714	m2	post_association
0.84	0.88	0.954545454545455	0.75	m2	post_association
0.96	0.962962962962963	0.925925925925926	0.8	m2	post_association
0.923076923076923	0.777777777777778	0.769230769230769	0.75	m2	post_association
0.62962962962963	0.814814814814815	0.769230769230769	0.884615384615385	m2	post_association
0.68	0.791666666666667	0.785714285714286	0.740740740740741	m2	post_association
0.703703703703704	0.678571428571429	0.777777777777778	0.64	m2	post_association
0.653846153846154	0.923076923076923	0.76	0.607142857142857	m2	post_association
0.64	0.785714285714286	0.807692307692308	0.740740740740741	m2	post_association
0.869565217391304	0.72	0.666666666666667	0.692307692307692	m2	post_association
0.64	0.846153846153846	0.826086956521739	0.692307692307692	m2	post_association
0.730769230769231	0.730769230769231	0.785714285714286	0.777777777777778	m2	post_association
0.851851851851852	0.76	0.68	0.730769230769231	m2	post_association
0.875	0.782608695652174	0.695652173913043	0.782608695652174	m2	post_association
0.730769230769231	0.8	0.739130434782609	0.72	m2	post_association
0.884615384615385	0.833333333333333	0.8	0.666666666666667	m2	post_association
0.714285714285714	0.739130434782609	0.75	0.769230769230769	m2	post_association
0.62962962962963	0.76	0.8	0.833333333333333	m2	post_association
0.76	0.875	0.8	0.807692307692308	m2	post_association
