# Supplementary material for: Ventral midbrain stimulation induces perceptual learning and cortical plasticity in primates
Source: Nat Commun. 2019 Aug 9;10:3591. doi: 10.1038/s41467-019-11527-9 (PMC6689065; doi:10.1038/s41467-019-11527-9)
Supplement: Supplementary file 4 — Source Data [file 41467_2019_11527_MOESM4_ESM.zip › Source_Data/table_s2b_exp_1_reaction_time.csv]

LVF_45deg	LVF_135deg	RVF_45deg	RVF_135deg	monkey	phase
744.428571428571	679.333333333333	645.555555555556	647.888888888889	m1	pre_association
722.888888888889	593	720.222222222222	655.888888888889	m1	pre_association
675	724.555555555556	663	628.363636363636	m1	pre_association
615	682.333333333333	612	747.125	m1	pre_association
726.3	593.8	618.285714285714	696.9	m1	pre_association
721.333333333333	649.1	644.461538461539	744	m1	pre_association
677.5	622.25	697.777777777778	690.2	m1	pre_association
667	640.25	660.9	641.4	m1	pre_association
692.714285714286	597	737.1	648.142857142857	m1	pre_association
665.909090909091	720.5	685	710.222222222222	m1	pre_association
719.111111111111	669	615.666666666667	714.909090909091	m1	pre_association
682.090909090909	692.333333333333	597.272727272727	725.625	m1	pre_association
673.857142857143	616.3	631.666666666667	668.777777777778	m1	pre_association
639.454545454545	780.4	688.666666666667	595.818181818182	m1	pre_association
616.916666666667	713.428571428571	712.625	627	m1	pre_association
662.272727272727	699	696.555555555556	676.307692307692	m1	pre_association
678.555555555556	637.75	727.2	642.555555555556	m1	pre_association
658.090909090909	554.333333333333	804.6	617	m1	pre_association
668.4	735.375	638.375	704.769230769231	m1	pre_association
710.846153846154	617.1	669.7	693.5	m1	pre_association
650.375	588.166666666667	597.857142857143	777.444444444444	m1	pre_association
626.857142857143	677.545454545455	695.4	659.666666666667	m1	pre_association
648.083333333333	639.625	649.571428571429	720.7	m1	pre_association
664.111111111111	689.9	676.8	707.25	m1	pre_association
735.5	683.307692307692	582.454545454545	626.333333333333	m1	pre_association
614.454545454545	682.285714285714	606	732	m1	pre_association
730.4	644.25	707	688.75	m1	pre_association
720.363636363636	686.090909090909	649	699.571428571429	m1	pre_association
684.692307692308	644.333333333333	627.272727272727	635.375	m1	pre_association
744.666666666667	710.2	645.5	653.3	m1	pre_association
656.25	657.454545454545	666.75	665.571428571429	m1	pre_association
659.636363636364	742.6	581	710.428571428571	m1	pre_association
649.5	653	687.5	646.5	m1	pre_association
696.75	782	699.083333333333	590.142857142857	m1	pre_association
660	704.4	589.375	689	m1	pre_association
631.222222222222	729.625	649.571428571429	683	m1	pre_association
649.111111111111	724.6	727.625	627.75	m1	pre_association
677.666666666667	641.25	757	786.2	m1	pre_association
661.583333333333	582.222222222222	662.333333333333	700.222222222222	m1	pre_association
652	737	657.571428571429	689.285714285714	m1	pre_association
591.25	710	709.444444444444	732.4	m1	pre_association
681.454545454545	715.833333333333	647.875	670.375	m1	pre_association
667	651.8	647.222222222222	695.909090909091	m1	pre_association
704.214285714286	631.666666666667	621	697.333333333333	m1	pre_association
633.285714285714	680.428571428571	657	649.8	m1	pre_association
581.727272727273	730.666666666667	645.083333333333	728.555555555556	m1	pre_association
642.666666666667	659	736.3	722.333333333333	m1	pre_association
695.625	705.222222222222	658.636363636364	646.090909090909	m1	pre_association
704.111111111111	718.625	625.636363636364	618.916666666667	m1	pre_association
654.6	629	725.444444444444	664.090909090909	m1	pre_association
684.4	600.222222222222	793.222222222222	635.444444444444	m1	pre_association
689.1	634.6	708.583333333333	668.25	m1	pre_association
662.2	678.636363636364	659.818181818182	709	m1	pre_association
760.090909090909	675.25	654.363636363636	714.222222222222	m1	pre_association
683.555555555556	651.916666666667	663.125	645	m1	pre_association
635.75	684.416666666667	787.714285714286	698.769230769231	m1	pre_association
722.125	668.166666666667	634.625	696.333333333333	m1	pre_association
658.5	655.083333333333	741.833333333333	697.777777777778	m1	pre_association
833.333333333333	747.25	615.555555555556	685	m1	pre_association
647.3	612.1	839.25	729.5	m1	pre_association
665.125	710.545454545455	627.5	669.25	m1	pre_association
684.142857142857	612.2	757	667.333333333333	m1	pre_association
786	715.875	661.9	637.181818181818	m1	pre_association
637.125	708	633	600.375	m1	pre_association
681.571428571429	699	677.714285714286	634.8	m1	pre_association
663	652.714285714286	682	599.714285714286	m1	pre_association
605.666666666667	607.181818181818	723.636363636364	678	m1	pre_association
656.384615384615	694.125	738.454545454545	698.5	m1	pre_association
650.714285714286	692.222222222222	650.888888888889	634.3	m1	pre_association
681.142857142857	759.75	670.428571428571	633.727272727273	m1	pre_association
774.6	661.285714285714	643.25	640.2	m1	pre_association
624.625	637.777777777778	647.8	647.166666666667	m1	pre_association
684.666666666667	699.636363636364	618.7	657.625	m1	pre_association
654.555555555556	724.25	779.333333333333	674.111111111111	m1	pre_association
706.5	601.571428571429	658	744.375	m1	pre_association
633.818181818182	632.666666666667	669.9	684.545454545455	m1	pre_association
632	665	867.666666666667	637.5	m1	pre_association
591.111111111111	731.428571428571	752.333333333333	600	m1	pre_association
581.5	628.2	720.25	658.6	m1	pre_association
656.384615384615	661.222222222222	652.714285714286	712.111111111111	m1	pre_association
661.461538461539	691.777777777778	589.333333333333	686.428571428571	m1	pre_association
672.9	668.75	565	660.888888888889	m1	pre_association
607	676.444444444444	698.545454545455	658.111111111111	m1	pre_association
690.8	706.333333333333	603.583333333333	647	m1	pre_association
691.125	647.375	706.25	643.454545454545	m1	pre_association
624	626	677.555555555556	721.25	m1	pre_association
690.2	725.333333333333	644.384615384615	605.8	m1	pre_association
737.714285714286	685.777777777778	646.7	701.636363636364	m1	pre_association
587.166666666667	623	674.8	656.666666666667	m1	pre_association
644	642.4	646.5	697.454545454545	m1	pre_association
613.5	660	768.25	681.272727272727	m1	pre_association
755	582.5	713.75	726	m1	pre_association
642.818181818182	643.6	694.555555555556	710.142857142857	m1	pre_association
667.071428571429	698.461538461539	658.444444444444	655.444444444444	m1	pre_association
711.111111111111	622.5	664.75	691.333333333333	m1	pre_association
692	642.916666666667	638.666666666667	682	m1	pre_association
664.2	621.461538461539	655.533333333333	674	m1	pre_association
565.4	633.8	757.916666666667	588.7	m1	pre_association
721.071428571429	622.818181818182	704.285714285714	645.666666666667	m1	pre_association
642.714285714286	656.7	708.375	750.6	m1	pre_association
635.166666666667	644.375	673.555555555556	696.166666666667	m1	pre_association
660.625	619.666666666667	591.6	713.428571428571	m1	pre_association
728.4	703.714285714286	619.3	601.857142857143	m1	pre_association
652.5	724.071428571429	644.8	716.2	m1	pre_association
557.833333333333	588.266666666667	566	547.846153846154	m2	pre_association
574.545454545455	577.571428571429	565.111111111111	531.230769230769	m2	pre_association
568.285714285714	540.428571428571	554.363636363636	531	m2	pre_association
558.875	589.625	563	551.7	m2	pre_association
715	564	604.6	551.5	m2	pre_association
565	562.428571428571	532.8	533.285714285714	m2	pre_association
691.25	564.111111111111	519.1	599	m2	pre_association
505.857142857143	617.714285714286	539.857142857143	469.5	m2	pre_association
559.285714285714	537.2	564.571428571429	527.333333333333	m2	pre_association
478.75	582.666666666667	523.5	563.4	m2	pre_association
570.875	579.777777777778	647.75	577.2	m2	pre_association
507.727272727273	560.5	596.333333333333	566.916666666667	m2	pre_association
583.111111111111	516	525	579.333333333333	m2	pre_association
505.5	613.2	523.25	577.25	m2	pre_association
566.428571428571	530	566	554.6	m2	pre_association
510.444444444444	578.428571428571	524	602	m2	pre_association
559.75	499.875	570.166666666667	565.714285714286	m2	pre_association
516.666666666667	564.25	595	570	m2	pre_association
704.666666666667	519.6	557.272727272727	548.5	m2	pre_association
529.75	544.285714285714	583.75	536	m2	pre_association
565.75	576	584.5	510.625	m2	pre_association
558.714285714286	554.5	555.5	519.111111111111	m2	pre_association
534.307692307692	651.333333333333	524.428571428571	578.222222222222	m2	pre_association
545.428571428571	604	548.222222222222	531.5	m2	pre_association
582.25	538	595.625	564.2	m2	pre_association
545.25	530.777777777778	506.5	568.428571428571	m2	pre_association
549.4	581	491	525	m2	pre_association
521	609.333333333333	495.4	560.444444444444	m2	pre_association
574.75	549.666666666667	549.75	513.5	m2	pre_association
533	553.25	605.833333333333	513.75	m2	pre_association
541.2	526	500.333333333333	493	m2	pre_association
606.4	550.166666666667	578.833333333333	537.666666666667	m2	pre_association
559.25	574.571428571429	522.5	680.166666666667	m2	pre_association
613.833333333333	524.125	543	607.8	m2	pre_association
531.5	536.666666666667	578.181818181818	506.666666666667	m2	pre_association
551.25	602.25	546.2	607.25	m2	pre_association
521.4	584.25	547.5	529.363636363636	m2	pre_association
569	647.8	527	552.5	m2	pre_association
504.166666666667	516	608.333333333333	517.5	m2	pre_association
554	521.75	537.6	669.857142857143	m2	pre_association
529	542.5	519	594.285714285714	m2	pre_association
580.875	511	633.8	550	m2	pre_association
562.6	531.666666666667	548.625	513.428571428571	m2	pre_association
565.285714285714	577.5	556.090909090909	528.5	m2	pre_association
526.333333333333	499.333333333333	561.111111111111	563.727272727273	m2	pre_association
539.666666666667	520.428571428571	530.5	556.857142857143	m2	pre_association
553	638.2	555.166666666667	538.333333333333	m2	pre_association
537	547.5	521.8	572	m2	pre_association
566.111111111111	532.875	553.090909090909	576.666666666667	m2	pre_association
542.666666666667	506.5	529.1	576.5	m2	pre_association
558.8	558.142857142857	589.8	534.777777777778	m2	pre_association
548.5	567	517.857142857143	576	m2	pre_association
547.8	565.5	558.166666666667	555.363636363636	m2	pre_association
562.285714285714	576.875	516.8	492.6	m2	pre_association
537.25	566	557.4	538.888888888889	m2	pre_association
656.75	500	560	536.142857142857	m2	pre_association
600	601	565.8	542.111111111111	m2	pre_association
537.2	565.5	560.166666666667	530	m2	pre_association
515.2	655	576.333333333333	495.571428571429	m2	pre_association
637.5	558.444444444444	537.8	572.555555555556	m2	pre_association
604.5	581	576	555	m2	pre_association
580.666666666667	547.625	573.2	527.888888888889	m2	pre_association
513.666666666667	480.75	539.4	570.875	m2	pre_association
553.333333333333	517.75	647	557	m2	pre_association
488	513.222222222222	565.571428571429	616.142857142857	m2	pre_association
569	611.333333333333	571.166666666667	616.375	m2	pre_association
582	536.857142857143	500.666666666667	516	m2	pre_association
513.777777777778	520.222222222222	549.75	594	m2	pre_association
522	595.666666666667	565.111111111111	569.333333333333	m2	pre_association
556.5	530.583333333333	614.714285714286	529	m2	pre_association
561.545454545455	537.454545454545	539.571428571429	628.5	m2	pre_association
546.909090909091	622.285714285714	530.888888888889	592	m2	pre_association
586.428571428571	568.75	517.666666666667	585.5	m2	pre_association
553.444444444444	553.444444444444	556.666666666667	541.3	m2	pre_association
576.166666666667	515.222222222222	567.7	516.75	m2	pre_association
561.111111111111	583.9	530.875	537.375	m2	pre_association
587	619.6	519.5	609.428571428571	m2	pre_association
621.666666666667	533	566	590.285714285714	m2	pre_association
504.25	618	585	841.166666666667	m1	cue_vta_em_association
575.384615384615	555.44	596.857142857143	569	m1	cue_vta_em_association
634.206896551724	528.185185185185	626.12	581.04	m1	cue_vta_em_association
671.4	578.125	577.333333333333	589.047619047619	m1	cue_vta_em_association
533.8	561.944444444444	568.357142857143	570.454545454545	m1	cue_vta_em_association
581.111111111111	671.466666666667	538.846153846154	566	m1	cue_vta_em_association
707.333333333333	554.111111111111	521.705882352941	585.25	m1	cue_vta_em_association
558.642857142857	669.6875	576.176470588235	596.454545454545	m1	cue_vta_em_association
662.541666666667	531.772727272727	559.315789473684	580.055555555556	m1	cue_vta_em_association
526.933333333333	741.066666666667	627.428571428571	535.066666666667	m1	cue_vta_em_association
575.444444444444	602.166666666667	566	579.478260869565	m1	cue_vta_em_association
523.8	560.222222222222	667.8	635.375	m1	cue_vta_em_association
571.684210526316	558.714285714286	679.136363636364	604.866666666667	m1	cue_vta_em_association
525.782608695652	582.47619047619	560	652.36	m1	cue_vta_em_association
615.62962962963	575.185185185185	559.777777777778	644.210526315789	m1	cue_vta_em_association
537.692307692308	683.75	626.888888888889	526.642857142857	m1	cue_vta_em_association
582.636363636364	542	549.571428571429	680.375	m1	cue_vta_em_association
593.941176470588	590.142857142857	615.272727272727	537.5625	m1	cue_vta_em_association
634.111111111111	539.25	579.583333333333	536.105263157895	m1	cue_vta_em_association
596.647058823529	722	539.666666666667	577.733333333333	m1	cue_vta_em_association
555.894736842105	516.833333333333	584.181818181818	602.636363636364	m1	cue_vta_em_association
556.090909090909	549.066666666667	659.8	686.428571428571	m1	cue_vta_em_association
571.466666666667	607.857142857143	678.333333333333	556	m1	cue_vta_em_association
543.615384615385	616.25	690.333333333333	523.727272727273	m1	cue_vta_em_association
563.363636363636	578.058823529412	563.909090909091	598.714285714286	m1	cue_vta_em_association
548.230769230769	573.578947368421	579.941176470588	624.333333333333	m1	cue_vta_em_association
552.380952380952	644.133333333333	565.833333333333	600.473684210526	m1	cue_vta_em_association
580.777777777778	651	548.653846153846	567.666666666667	m1	cue_vta_em_association
569.846153846154	545.5	595.727272727273	580.25	m1	cue_vta_em_association
581.714285714286	566.142857142857	541.388888888889	557.857142857143	m1	cue_vta_em_association
571.55	538.888888888889	642.857142857143	539.785714285714	m1	cue_vta_em_association
579.3	594.416666666667	566.3	568.714285714286	m1	cue_vta_em_association
559.846153846154	574.714285714286	637.62962962963	588.52380952381	m1	cue_vta_em_association
594.909090909091	613.541666666667	624.826086956522	578.521739130435	m1	cue_vta_em_association
526.75	677	697.3	486.2	m1	cue_vta_em_association
560.058823529412	593.666666666667	560.071428571429	583.066666666667	m1	cue_vta_em_association
598.666666666667	520.333333333333	545.181818181818	536	m1	cue_vta_em_association
573.526315789474	563.181818181818	578.875	549.176470588235	m1	cue_vta_em_association
554.6875	532.863636363636	724.611111111111	605.176470588235	m1	cue_vta_em_association
545.583333333333	605.333333333333	522.5625	595.75	m1	cue_vta_em_association
551.736842105263	580.5	578	570.52380952381	m1	cue_vta_em_association
613.789473684211	632.761904761905	571.772727272727	566.75	m1	cue_vta_em_association
588.117647058824	558.533333333333	587.8	563.388888888889	m1	cue_vta_em_association
583.1875	546.647058823529	642.090909090909	538.705882352941	m1	cue_vta_em_association
661	555.391304347826	577.263157894737	588.285714285714	m1	cue_vta_em_association
632.136363636364	583.380952380952	582.807692307692	602	m1	cue_vta_em_association
584.8	566.304347826087	581.176470588235	540.875	m1	cue_vta_em_association
577.571428571429	565.4	544.571428571429	662.75	m1	cue_vta_em_association
676.473684210526	575.84	581.409090909091	558.809523809524	m1	cue_vta_em_association
582	573.428571428571	683.470588235294	550.428571428571	m1	cue_vta_em_association
579.518518518518	551.875	701.176470588235	562.285714285714	m1	cue_vta_em_association
524.434782608696	582.96	579.6	564.318181818182	m1	cue_vta_em_association
507.866666666667	624.818181818182	730.058823529412	548.071428571429	m1	cue_vta_em_association
677.388888888889	627.380952380952	499.947368421053	587.464285714286	m1	cue_vta_em_association
688.666666666667	593.157894736842	551.8	592.647058823529	m1	cue_vta_em_association
580.529411764706	719.461538461538	579.85	584.133333333333	m1	cue_vta_em_association
592.384615384615	578.538461538462	602.666666666667	588.230769230769	m1	cue_vta_em_association
562.666666666667	595.157894736842	590.055555555556	571.5	m1	cue_vta_em_association
575	569.473684210526	552.666666666667	603.727272727273	m1	cue_vta_em_association
648.148148148148	583.9375	597.142857142857	568.086956521739	m1	cue_vta_em_association
545.125	520.928571428571	558.375	666.941176470588	m1	cue_vta_em_association
540.9375	627.083333333333	648.4375	570.473684210526	m1	cue_vta_em_association
597.375	688.764705882353	583.363636363636	555.421052631579	m1	cue_vta_em_association
540.631578947368	595.526315789474	583.769230769231	590.333333333333	m1	cue_vta_em_association
597.25	645.56	522.125	660.714285714286	m1	cue_vta_em_association
577.952380952381	600.615384615385	546.333333333333	616.842105263158	m1	cue_vta_em_association
674.333333333333	582.928571428571	577.608695652174	531.733333333333	m1	cue_vta_em_association
593.75	524.888888888889	552.923076923077	610.944444444444	m1	cue_vta_em_association
584.375	615.409090909091	591.8	606.3	m1	cue_vta_em_association
583	574.5625	542.882352941176	718.285714285714	m1	cue_vta_em_association
546.266666666667	599.052631578947	660.666666666667	607	m1	cue_vta_em_association
553.25	559.642857142857	576.25	523.588235294118	m1	cue_vta_em_association
675	587.933333333333	537.789473684211	622.538461538462	m1	cue_vta_em_association
625.736842105263	532.117647058824	566.8	594	m1	cue_vta_em_association
604.444444444444	523.2	541.047619047619	560.9	m1	cue_vta_em_association
555.642857142857	585.269230769231	586.708333333333	585.95	m1	cue_vta_em_association
601.62962962963	601.7	591.4	609.111111111111	m1	cue_vta_em_association
631.424242424242	582.030303030303	589.548387096774	535.354838709677	m1	cue_vta_em_association
616.810810810811	574.30303030303	558.62962962963	538.4375	m1	cue_vta_em_association
559.538461538462	550.258064516129	694.92	585.444444444444	m1	cue_vta_em_association
544.421052631579	568.052631578947	715.944444444444	564.44	m1	cue_vta_em_association
588.952380952381	522	571.55	586.95	m1	cue_vta_em_association
553.3	599.3	592.631578947368	565.764705882353	m1	cue_vta_em_association
584.272727272727	562.870967741935	581.538461538462	530.866666666667	m1	cue_vta_em_association
691.941176470588	567.45	556.294117647059	565.88	m1	cue_vta_em_association
586.15	584.4375	637.291666666667	605.166666666667	m1	cue_vta_em_association
603.923076923077	577.411764705882	572.25	544.923076923077	m1	cue_vta_em_association
581.75	587.764705882353	569.944444444444	595.333333333333	m1	cue_vta_em_association
563.777777777778	594.375	603.333333333333	549.666666666667	m1	cue_vta_em_association
567.666666666667	606.5	567.137931034483	551.333333333333	m1	cue_vta_em_association
580.631578947368	609.75	549.058823529412	569.736842105263	m1	cue_vta_em_association
588.1	618.096774193548	571.2	608.37037037037	m1	cue_vta_em_association
569.612903225806	573.090909090909	580.413793103448	551.266666666667	m1	cue_vta_em_association
572.107142857143	545.428571428571	618.575757575758	616	m1	cue_vta_em_association
646.2	577.346153846154	558.206896551724	555.48	m1	cue_vta_em_association
610	567.15	582.6	555.793103448276	m1	cue_vta_em_association
536.086956521739	586.56	564.142857142857	592.034482758621	m1	cue_vta_em_association
670.454545454545	552.714285714286	596.466666666667	506.125	m1	cue_vta_em_association
687.45	603.28	557.95652173913	540.695652173913	m1	cue_vta_em_association
584.617647058824	598.038461538462	602.923076923077	546.9375	m1	cue_vta_em_association
573.888888888889	564.65	677.636363636364	523.263157894737	m1	cue_vta_em_association
697.0625	580.36	542.227272727273	564.259259259259	m1	cue_vta_em_association
617.138888888889	586.893617021277	558.722222222222	589.604651162791	m1	cue_vta_em_association
573.892857142857	542.612903225806	589.933333333333	534.46875	m1	cue_vta_em_association
571.068965517241	544.8125	557.290322580645	576.68	m1	cue_vta_em_association
573.333333333333	572.058823529412	549.066666666667	728.5	m1	cue_vta_em_association
582.058823529412	592.428571428571	599.25	548	m1	cue_vta_em_association
565.785714285714	580.636363636364	628.121212121212	550	m1	cue_vta_em_association
560.285714285714	522.724137931035	573.838709677419	593.805555555556	m1	cue_vta_em_association
569.777777777778	558.285714285714	554.363636363636	541.230769230769	m1	cue_vta_em_association
541.653846153846	588.846153846154	572.272727272727	526.04	m1	cue_vta_em_association
601.214285714286	647.766666666667	562.25	534.677419354839	m1	cue_vta_em_association
542.958333333333	584.766666666667	557.259259259259	587.04	m1	cue_vta_em_association
561.619047619048	556.904761904762	583.95	539.407407407407	m1	cue_vta_em_association
599.366666666667	562.695652173913	594.214285714286	666.166666666667	m1	cue_vta_em_association
596.583333333333	553.538461538462	558.470588235294	574.433333333333	m1	cue_vta_em_association
550.75	561.708333333333	563.62962962963	593.909090909091	m1	cue_vta_em_association
569.034482758621	540.826086956522	552.185185185185	612.4	m1	cue_vta_em_association
593.68	561.608695652174	574.8	556.258064516129	m1	cue_vta_em_association
615.833333333333	559.310344827586	588.296296296296	559.969696969697	m1	cue_vta_em_association
643.466666666667	558.194444444444	568.363636363636	580.206896551724	m1	cue_vta_em_association
532.655172413793	566.931034482759	571.785714285714	580.736842105263	m1	cue_vta_em_association
603.923076923077	551.6	551.75	613.3	m1	cue_vta_em_association
1007.75	651.166666666667	630.5	518	m1	cue_vta_em_association
572.380952380952	554.913043478261	602.777777777778	583.25	m1	cue_vta_em_association
555.4	581.75	553.703703703704	570.2	m1	cue_vta_em_association
561	585.51724137931	572.166666666667	551.64	m1	cue_vta_em_association
568.03125	655.424242424242	572.655172413793	570.36	m1	cue_vta_em_association
554.84	572.516129032258	550.266666666667	580.958333333333	m1	cue_vta_em_association
539.047619047619	632.777777777778	581.407407407407	528.333333333333	m1	cue_vta_em_association
550.652173913043	663.695652173913	546.714285714286	563.258064516129	m1	cue_vta_em_association
532.434782608696	574.875	553.75	636.333333333333	m1	cue_vta_em_association
578.8	653.478260869565	542.642857142857	594.588235294118	m1	cue_vta_em_association
575.851851851852	568.033333333333	654.6	587.375	m1	cue_vta_em_association
540.714285714286	689.666666666667	504	555.222222222222	m1	cue_vta_em_association
615.782608695652	623.777777777778	569.347826086957	553.904761904762	m1	cue_vta_em_association
591.733333333333	558.525	571.59375	566.133333333333	m1	cue_vta_em_association
550.783783783784	575.285714285714	563.766666666667	569.727272727273	m1	cue_vta_em_association
636.024390243902	550.394736842105	553	566.703703703704	m1	cue_vta_em_association
573.103448275862	618.28	577.666666666667	577	m1	cue_vta_em_association
550.733333333333	593.233333333333	566.78125	567.2	m1	cue_vta_em_association
568.642857142857	554.678571428571	648.962962962963	568	m1	cue_vta_em_association
592.46875	561.366666666667	634.685714285714	577.357142857143	m1	cue_vta_em_association
568.269230769231	615.551724137931	585.733333333333	573.815789473684	m1	cue_vta_em_association
574.733333333333	568.235294117647	601.736842105263	536.464285714286	m1	cue_vta_em_association
557.783783783784	586.702702702703	569.424242424242	624	m1	cue_vta_em_association
602.540540540541	586.454545454545	647.805555555556	550.825	m1	cue_vta_em_association
566.529411764706	590.09375	575.8125	566.588235294118	m1	cue_vta_em_association
579.8125	585.945945945946	591.676470588235	618.526315789474	m1	cue_vta_em_association
559.703703703704	583.48	576.181818181818	552.444444444444	m1	cue_vta_em_association
552.857142857143	546.153846153846	619.4	611.909090909091	m1	cue_vta_em_association
587.294117647059	607.970588235294	554.714285714286	617.96	m1	cue_vta_em_association
565.925925925926	547.5	587.928571428571	567.028571428571	m1	cue_vta_em_association
517.826086956522	617.5	622.107142857143	574.416666666667	m1	cue_vta_em_association
572.594594594595	592.466666666667	545.4375	597.971428571429	m1	cue_vta_em_association
569.903225806452	553.366666666667	598.848484848485	575.606060606061	m1	cue_vta_em_association
552.125	537.709677419355	551.64	576.925925925926	m1	cue_vta_em_association
539.52	570.424242424242	618.620689655172	545.15625	m1	cue_vta_em_association
580.571428571429	628.666666666667	564.65625	580.766666666667	m1	cue_vta_em_association
646.48275862069	568.333333333333	548.636363636364	609.592592592593	m1	cue_vta_em_association
555.583333333333	585.9375	727	544.846153846154	m1	cue_vta_em_association
643.705882352941	547.333333333333	553	554.40625	m1	cue_vta_em_association
576.935483870968	633.171428571429	583.166666666667	539.648648648649	m1	cue_vta_em_association
543.102564102564	632.205128205128	575.121212121212	575.702702702703	m1	cue_vta_em_association
640.545454545455	571.388888888889	531.153846153846	590.066666666667	m1	cue_vta_em_association
563.382978723404	603.413043478261	597.333333333333	566.225	m1	cue_vta_em_association
550.826923076923	554.240740740741	596	569.875	m1	cue_vta_em_association
542.129032258065	581.066666666667	559.444444444444	571.814814814815	m1	cue_vta_em_association
557.76	554.057142857143	568.130434782609	559.842105263158	m1	cue_vta_em_association
568.3125	597.142857142857	521.379310344828	566.285714285714	m1	cue_vta_em_association
593	551.103448275862	581.375	616.864864864865	m1	cue_vta_em_association
584.105263157895	578.078947368421	568.194444444444	594.861111111111	m1	cue_vta_em_association
569.566666666667	537.483870967742	592	562.971428571429	m1	cue_vta_em_association
573.266666666667	546.586206896552	547.285714285714	572.483870967742	m1	cue_vta_em_association
591.27027027027	596.416666666667	613.588235294118	576	m1	cue_vta_em_association
579.2	682.058823529412	643	542.157894736842	m1	cue_vta_em_association
565.692307692308	579.625	644	558.095238095238	m1	cue_vta_em_association
563	666.060606060606	571.935483870968	565.964285714286	m1	cue_vta_em_association
625.727272727273	535.2	497	598.384615384615	m1	cue_vta_em_association
602.129032258065	525.774193548387	571.052631578947	585.764705882353	m1	cue_vta_em_association
545.235294117647	655.75	545.444444444444	569.083333333333	m1	cue_vta_em_association
592.894736842105	590	570.53125	572.5	m1	cue_vta_em_association
573.793103448276	588.551724137931	567.257142857143	587.46875	m1	cue_vta_em_association
564.571428571429	566.309523809524	648.510638297872	547.065217391304	m1	cue_vta_em_association
557.459459459459	562.276595744681	597.692307692308	553.657142857143	m1	cue_vta_em_association
581.111111111111	554.227272727273	547.136363636364	602.285714285714	m1	cue_vta_em_association
608.35	581.868421052632	567.166666666667	628.185185185185	m1	cue_vta_em_association
555.461538461538	586.0625	585.131578947368	593.022222222222	m1	cue_vta_em_association
639.472222222222	537.322580645161	600.891891891892	586.682926829268	m1	cue_vta_em_association
598.939393939394	611.375	555.137931034483	588	m1	cue_vta_em_association
545.944444444444	522.615384615385	582.846153846154	694.2	m1	cue_vta_em_association
577.826086956522	590.75	627.588235294118	594.954545454545	m1	cue_vta_em_association
630.472222222222	563.451612903226	558.65625	581.558823529412	m1	cue_vta_em_association
654.658536585366	590.96875	558.545454545455	522.806451612903	m1	cue_vta_em_association
540.666666666667	498	551	603.25	m1	cue_vta_em_association
345.925925925926	347.260869565217	359.24	449.090909090909	m2	cue_vta_em_association
356.571428571429	337.454545454545	350.076923076923	450.571428571429	m2	cue_vta_em_association
520.529411764706	581.526315789474	681.2	584.575757575758	m2	cue_vta_em_association
696.095238095238	672.705882352941	657.5	482.714285714286	m2	cue_vta_em_association
586.707317073171	607.93023255814	701.394736842105	547.558823529412	m2	cue_vta_em_association
540.387096774194	439.833333333333	674.541666666667	595.741935483871	m2	cue_vta_em_association
602.055555555556	603.205882352941	684.136363636364	616.258064516129	m2	cue_vta_em_association
638.857142857143	573.958333333333	584.21875	599.451612903226	m2	cue_vta_em_association
443.090909090909	471.6	619.6	627.294117647059	m2	cue_vta_em_association
596.475	605.638888888889	771.470588235294	703.6	m2	cue_vta_em_association
514.432432432432	555.358974358974	765.2	703.2	m2	cue_vta_em_association
615.3125	674.315789473684	556.185185185185	624.054054054054	m2	cue_vta_em_association
609.837837837838	681.903225806452	663.190476190476	661.75	m2	cue_vta_em_association
528.317073170732	525.137254901961	550.085106382979	585.731707317073	m2	cue_vta_em_association
620.515151515152	640	522.46875	492.861111111111	m2	cue_vta_em_association
351.769230769231	320.666666666667	422.25	357.705882352941	m2	cue_vta_em_association
589.612903225806	596.34375	707.206896551724	612.363636363636	m2	cue_vta_em_association
628.411764705882	600.2	648.236842105263	717.833333333333	m2	cue_vta_em_association
590.459459459459	524.666666666667	668.717948717949	536.264705882353	m2	cue_vta_em_association
596.018518518518	669.948717948718	549.266666666667	535.28	m2	cue_vta_em_association
666.4	344.333333333333	404.3125	407.923076923077	m2	cue_vta_em_association
538.871794871795	546.179487179487	604.878787878788	735.883720930233	m2	cue_vta_em_association
343.333333333333	359.611111111111	438.941176470588	359	m2	cue_vta_em_association
682.421052631579	613.442307692308	605.511627906977	586.270833333333	m2	cue_vta_em_association
603.386363636364	665.046511627907	512.720930232558	651.285714285714	m2	cue_vta_em_association
489.393939393939	467.62962962963	420.121212121212	554.333333333333	m2	cue_vta_em_association
685.642857142857	755.576923076923	616.1875	597.379310344828	m2	cue_vta_em_association
636.795454545455	622.888888888889	571.697674418605	598.6875	m2	cue_vta_em_association
667.945945945946	600.5	465.514285714286	660.742857142857	m2	cue_vta_em_association
606.217391304348	660.888888888889	506.522727272727	662.205128205128	m2	cue_vta_em_association
558.130434782609	570.137254901961	656.921568627451	564.682926829268	m2	cue_vta_em_association
591.022222222222	575	604.666666666667	670.938775510204	m2	cue_vta_em_association
366.933333333333	376.058823529412	342.6	427	m2	cue_vta_em_association
740.416666666667	586.486486486486	698.475	586.615384615385	m2	cue_vta_em_association
660.815789473684	675.483870967742	676.2	563.25	m2	cue_vta_em_association
651.5	605.714285714286	650.146341463415	541.074074074074	m2	cue_vta_em_association
595.921052631579	524.236842105263	651.054054054054	600.409090909091	m2	cue_vta_em_association
591.71875	587.266666666667	556.384615384615	636.264705882353	m2	cue_vta_em_association
585.85	557.697674418605	691.139534883721	568.431818181818	m2	cue_vta_em_association
675.071428571429	622.459459459459	511.315789473684	593.705882352941	m2	cue_vta_em_association
653.131578947368	682.926829268293	624.131578947368	652.032258064516	m2	cue_vta_em_association
785.725	546	606.179487179487	643.676470588235	m2	cue_vta_em_association
691.368421052632	651.837837837838	551.464285714286	544.78125	m2	cue_vta_em_association
619.452380952381	616.125	475.054054054054	594.702702702703	m2	cue_vta_em_association
493.8	724.636363636364	578.258064516129	646.533333333333	m2	cue_vta_em_association
579	671.193548387097	445.333333333333	600.4375	m2	cue_vta_em_association
590.928571428571	518.875	520.424242424242	673.692307692308	m2	cue_vta_em_association
621.323529411765	675.714285714286	698	603.25	m2	cue_vta_em_association
683.038461538462	696.625	646.5	716.28	m2	cue_vta_em_association
352.416666666667	327.3	351.25	430.8	m2	cue_vta_em_association
610.860465116279	553.648148148148	640	499.092592592593	m2	cue_vta_em_association
678.081081081081	581.630434782609	478.608695652174	558.159090909091	m2	cue_vta_em_association
576.358974358974	584.32	688.555555555556	598.92	m2	cue_vta_em_association
605.129032258065	661.21875	517.939393939394	660.325	m2	cue_vta_em_association
583.866666666667	592.692307692308	587.6875	591.346153846154	m2	cue_vta_em_association
657.666666666667	658.7	591.411764705882	737.608695652174	m2	cue_vta_em_association
602.5	779.142857142857	694.84375	702.90625	m2	cue_vta_em_association
645.59649122807	587.625	684.660377358491	521.875	m2	cue_vta_em_association
674.684210526316	579.527777777778	591.540540540541	631.461538461538	m2	cue_vta_em_association
662.138888888889	610.840909090909	545.631578947368	611.217391304348	m2	cue_vta_em_association
561.196428571429	494	635.525	516.148936170213	m2	cue_vta_em_association
646.571428571429	590.763157894737	583.78125	690.264705882353	m2	cue_vta_em_association
586.333333333333	908.761904761905	589.590909090909	468.285714285714	m2	cue_vta_em_association
570.720930232558	547.769230769231	675.27027027027	755.631578947368	m2	cue_vta_em_association
684.393939393939	577.763157894737	569.176470588235	683.9375	m2	cue_vta_em_association
601.761904761905	537.847826086957	653.357142857143	676.512195121951	m2	cue_vta_em_association
567.710526315789	543.5	618.029411764706	697.833333333333	m2	cue_vta_em_association
617.933333333333	635.314285714286	718.193548387097	561.52380952381	m2	cue_vta_em_association
489.909090909091	741.4	556.76	731.25	m2	cue_vta_em_association
635.731707317073	626.757575757576	643.230769230769	673.238095238095	m2	cue_vta_em_association
564.953488372093	606.777777777778	698.25	642.954545454545	m2	cue_vta_em_association
656.272727272727	657.883720930233	624.466666666667	655.775	m2	cue_vta_em_association
646.527777777778	762.054054054054	647.263157894737	725.025641025641	m2	cue_vta_em_association
712.277777777778	662.485714285714	708.525	565.744186046512	m2	cue_vta_em_association
697.72	751.357142857143	702.107142857143	639.166666666667	m2	cue_vta_em_association
315.555555555556	409.454545454545	358	343.5	m2	cue_vta_em_association
824.111111111111	523.434782608696	562.357142857143	512.571428571429	m2	cue_vta_em_association
552.704545454545	556.951219512195	590.7	605.586956521739	m2	cue_vta_em_association
596.578947368421	614.06976744186	626.057142857143	556.155555555556	m2	cue_vta_em_association
537.886363636364	628.545454545455	561.020833333333	648.868421052632	m2	cue_vta_em_association
661.757575757576	604.555555555556	671.03125	588.041666666667	m2	cue_vta_em_association
616.454545454545	611.083333333333	576.923076923077	567.357142857143	m2	cue_vta_em_association
676.436363636364	639.135593220339	554.91935483871	538.74	m2	cue_vta_em_association
541.224489795918	679.607843137255	623.181818181818	656.47619047619	m2	cue_vta_em_association
632.155555555556	566.272727272727	586.075	653.756756756757	m2	cue_vta_em_association
664.065217391304	718.826086956522	484.521739130435	646	m2	cue_vta_em_association
400.75	612.677419354839	646.758620689655	627.866666666667	m2	cue_vta_em_association
586.111111111111	583.823529411765	595.090909090909	528.617647058824	m2	cue_vta_em_association
568.533333333333	556.549019607843	517.133333333333	632.931818181818	m2	cue_vta_em_association
531.639344262295	559.413043478261	546.720930232558	592.895833333333	m2	cue_vta_em_association
549.912280701754	572.222222222222	498.866666666667	640.377777777778	m2	cue_vta_em_association
634.702127659574	574.66	648.3125	574.428571428571	m2	cue_vta_em_association
629.415094339623	623.454545454545	650.321428571429	559.630434782609	m2	cue_vta_em_association
644.914893617021	611.708333333333	676.694444444444	538.441860465116	m2	cue_vta_em_association
550.147058823529	518.95	520.046511627907	588	m2	cue_vta_em_association
676.114285714286	585.666666666667	732.206896551724	542.921052631579	m2	cue_vta_em_association
671.204081632653	706.25641025641	633.387755102041	544.854545454545	m2	cue_vta_em_association
355.904761904762	452.785714285714	333.105263157895	338.333333333333	m2	cue_vta_em_association
616.766666666667	640.064516129032	662.2	568.09375	m2	cue_vta_em_association
695.133333333333	565.595238095238	621.488888888889	513.075	m2	cue_vta_em_association
668.025	622.377358490566	577.22	492.607843137255	m2	cue_vta_em_association
670.363636363636	790.222222222222	673.384615384615	620	m2	cue_vta_em_association
561.594594594595	670.677419354839	555.434782608696	580.296296296296	m2	cue_vta_em_association
667.793103448276	545.40625	706.838709677419	540.051282051282	m2	cue_vta_em_association
615.604166666667	623.27027027027	743.58064516129	522.85	m2	cue_vta_em_association
624.263157894737	506	552.85	530.404761904762	m2	cue_vta_em_association
666.102564102564	675.947368421053	643.511627906977	541.90243902439	m2	cue_vta_em_association
605.894736842105	641.352941176471	624.95	540.207547169811	m2	cue_vta_em_association
664.02380952381	575.418604651163	582.888888888889	641.1	m2	cue_vta_em_association
781.78125	642.21875	532.923076923077	593.5	m2	cue_vta_em_association
587.368421052632	541.636363636364	604.611111111111	725.285714285714	m2	cue_vta_em_association
657.972222222222	589.5	496.161290322581	602.795454545455	m2	cue_vta_em_association
600.448979591837	633.694444444444	633.511111111111	565.75	m2	cue_vta_em_association
583.571428571429	576.71875	590.766666666667	789.65306122449	m2	cue_vta_em_association
578.551020408163	481.865384615385	604.849056603774	696.595744680851	m2	cue_vta_em_association
671.727272727273	561.521739130435	761.682926829268	548.837209302326	m2	cue_vta_em_association
611.903225806452	592.633333333333	602.6	630.354838709677	m2	cue_vta_em_association
598.06976744186	600.833333333333	543.604651162791	629	m2	cue_vta_em_association
657.275	593.122448979592	560.512195121951	605.5	m2	cue_vta_em_association
537.880952380952	651.787878787879	720.578947368421	653.454545454545	m2	cue_vta_em_association
634.066666666667	511.708333333333	670.826086956522	647.206896551724	m2	cue_vta_em_association
609	738.195652173913	609.339622641509	605.924528301887	m2	cue_vta_em_association
594.782608695652	508.029411764706	553.714285714286	585.809523809524	m2	cue_vta_em_association
581.9375	582.75	556.666666666667	607.888888888889	m2	cue_vta_em_association
484.931818181818	514.815789473684	583.846153846154	672.777777777778	m2	cue_vta_em_association
599.740740740741	559.903225806452	626.5	573.285714285714	m2	cue_vta_em_association
323.090909090909	340.222222222222	360.818181818182	610.714285714286	m2	cue_vta_em_association
599.307692307692	667.209302325581	617.2	643.028571428571	m2	cue_vta_em_association
690.612244897959	559.152542372881	580.907407407407	560.830188679245	m2	cue_vta_em_association
574.22641509434	643.480769230769	581.490196078431	595.936170212766	m2	cue_vta_em_association
629.340425531915	596.74	693.394736842105	560.3	m2	cue_vta_em_association
523.344827586207	574.983870967742	645.44	567.529411764706	m2	cue_vta_em_association
509.25	658.115384615385	683.851063829787	616.760869565217	m2	cue_vta_em_association
596.622222222222	627.958333333333	665.883720930233	547.153846153846	m2	cue_vta_em_association
561.933333333333	566.575757575758	534.054054054054	620.625	m2	cue_vta_em_association
650.239130434783	570.388888888889	459.214285714286	663.026315789474	m2	cue_vta_em_association
581.686274509804	660.346153846154	623.55223880597	584.932203389831	m2	cue_vta_em_association
553.405405405405	503.558139534884	573.513513513514	511.761904761905	m2	cue_vta_em_association
555.454545454545	678.888888888889	566.866666666667	569.689655172414	m2	cue_vta_em_association
702.685714285714	606.789473684211	539	619.8	m2	cue_vta_em_association
628.978260869565	501.15	518.744680851064	563.755555555556	m2	cue_vta_em_association
559.122448979592	726.268292682927	498.634615384615	612.392857142857	m2	cue_vta_em_association
456.574074074074	595.534482758621	553.098039215686	583.655172413793	m2	cue_vta_em_association
619.777777777778	644.828571428571	555.454545454545	663.6	m2	cue_vta_em_association
588.129032258065	689	680.818181818182	514.48275862069	m2	cue_vta_em_association
560.647058823529	611	584.8	559.730769230769	m2	cue_vta_em_association
554.233333333333	615.189189189189	550.275	644	m2	cue_vta_em_association
531.548387096774	652.833333333333	692.866666666667	564.307692307692	m2	cue_vta_em_association
365.692307692308	362.125	409.583333333333	364.6	m2	cue_vta_em_association
596.944444444444	556.5	669.714285714286	471.071428571429	m2	cue_vta_em_association
691.441176470588	700.9375	643.11320754717	506.794871794872	m2	cue_vta_em_association
348.666666666667	403.25	401.5	428.571428571429	m2	cue_vta_em_association
464.833333333333	595.615384615385	698.708333333333	582.7	m2	cue_vta_em_association
742.366666666667	666.464285714286	699.375	532.214285714286	m2	cue_vta_em_association
594.838235294118	566.548387096774	547.454545454545	553.166666666667	m2	cue_vta_em_association
477.363636363636	427.378378378378	692.365853658537	555.227272727273	m2	cue_vta_em_association
539.645833333333	672.395348837209	633.772727272727	585.022727272727	m2	cue_vta_em_association
605	635.78125	717.555555555556	620.32	m2	cue_vta_em_association
769.9	624.709677419355	588.310344827586	694.342857142857	m2	cue_vta_em_association
646.814814814815	610.090909090909	658.193548387097	590.869565217391	m2	cue_vta_em_association
712.923076923077	557.806451612903	621.172413793103	663.322580645161	m2	cue_vta_em_association
610.933333333333	525.727272727273	661.1875	632.510204081633	m2	cue_vta_em_association
499.611111111111	766.3	738.961538461538	629.733333333333	m2	cue_vta_em_association
741.166666666667	543.863636363636	471.619047619048	674.263157894737	m2	cue_vta_em_association
820.380952380952	737.25	639.8125	841.375	m2	cue_vta_em_association
630.827586206897	566.620689655172	571.852941176471	621.125	m2	cue_vta_em_association
684.4	446.47619047619	630.5	613.32	m2	cue_vta_em_association
601.615384615385	632.928571428571	721.275862068965	611.5	m2	cue_vta_em_association
673.466666666667	544.068965517241	686.766666666667	570.852941176471	m2	cue_vta_em_association
633.074074074074	616.25	502.5	722.769230769231	m2	cue_vta_em_association
631.157894736842	386.944444444444	780.789473684211	779.789473684211	m2	cue_vta_em_association
578.52380952381	610.380952380952	678.263157894737	721.384615384615	m2	cue_vta_em_association
672.25	617.470588235294	659.34375	532.358974358974	m2	cue_vta_em_association
621.083333333333	624.333333333333	636.6	878	m2	cue_vta_em_association
648.826086956522	577.814814814815	901.5	653.111111111111	m2	cue_vta_em_association
993.666666666667	711.210526315789	688.25	723.666666666667	m2	cue_vta_em_association
524.736842105263	594.428571428571	765.655172413793	700.071428571429	m2	cue_vta_em_association
876.375	597.857142857143	750.555555555556	813.05	m2	cue_vta_em_association
776.238095238095	583	668.157894736842	747.55	m2	cue_vta_em_association
646.315789473684	734.047619047619	791.5	711.857142857143	m2	cue_vta_em_association
746.142857142857	647.9	616	728.909090909091	m2	cue_vta_em_association
589.2	550.8	688.333333333333	559.285714285714	m2	cue_vta_em_association
817.833333333333	523.92	671.241379310345	604.941176470588	m2	cue_vta_em_association
719.695652173913	701.304347826087	679.333333333333	621.785714285714	m2	cue_vta_em_association
575.545454545455	531.243243243243	601.290322580645	467.151515151515	m2	cue_vta_em_association
841.28	689.961538461538	584.230769230769	578.954545454545	m2	cue_vta_em_association
673.368421052632	605.972222222222	621.74358974359	641.121212121212	m2	cue_vta_em_association
357.0625	365.052631578947	334.888888888889	359.578947368421	m2	cue_vta_em_association
549.631578947368	481.1	577.789473684211	705.421052631579	m2	cue_vta_em_association
672.470588235294	624.333333333333	593.294117647059	612	m2	cue_vta_em_association
699.333333333333	588.38	520.589743589744	592.65	m2	cue_vta_em_association
310.8	350.3	362.909090909091	383.416666666667	m2	cue_vta_em_association
699.318181818182	839.277777777778	601.458333333333	756.473684210526	m2	cue_vta_em_association
635.64	498.782608695652	614	468.894736842105	m2	cue_vta_em_association
602.538461538462	673.84	593.653846153846	606	m2	cue_vta_em_association
640.88	709.307692307692	749.416666666667	724.4	m2	cue_vta_em_association
657	705.8	722.172413793103	648.846153846154	m2	cue_vta_em_association
533.102564102564	596	500.545454545455	553.763157894737	m2	cue_vta_em_association
712.074074074074	844.9	588.458333333333	602.842105263158	m2	cue_vta_em_association
589.428571428571	621.871794871795	670.361111111111	543.825	m2	cue_vta_em_association
574.97619047619	556.885714285714	651.466666666667	594.486486486486	m2	cue_vta_em_association
742.923076923077	592.892857142857	591.58064516129	759.090909090909	m2	cue_vta_em_association
596.153846153846	614.522727272727	543.702702702703	638.631578947368	m2	cue_vta_em_association
602.595238095238	530.046511627907	634.895833333333	692.755102040816	m2	cue_vta_em_association
649.240740740741	457.478260869565	729.78431372549	502.347826086957	m2	cue_vta_em_association
491.769230769231	405.5	542.153846153846	628.115384615385	m2	cue_vta_em_association
622.625	642.875	621.833333333333	640.028571428571	m2	cue_vta_em_association
517.4	555.5	534.4	496.2	m1	post_association
481.666666666667	562.625	488.5	511.888888888889	m1	post_association
534.111111111111	479.666666666667	556.222222222222	510	m1	post_association
532.8	503	538.555555555556	506.833333333333	m1	post_association
520.222222222222	568.7	478.5	501.7	m1	post_association
527.7	501.375	496.6	526	m1	post_association
502.75	493.5	494.555555555556	558.75	m1	post_association
517.666666666667	513.555555555556	512.058823529412	506.2	m1	post_association
564.7	575.538461538462	496.733333333333	500.909090909091	m1	post_association
477.333333333333	569.333333333333	524.666666666667	488.857142857143	m1	post_association
522.285714285714	579.2	508.777777777778	480.909090909091	m1	post_association
519.888888888889	558.5	491.888888888889	492.454545454545	m1	post_association
534.5	502.2	542.454545454545	514.666666666667	m1	post_association
508.454545454545	520.222222222222	502.444444444444	530.5	m1	post_association
499.5	514	492.25	537.5	m1	post_association
500	501	580.75	503	m1	post_association
494.333333333333	541.5	578.133333333333	509.9	m1	post_association
487.363636363636	478.416666666667	558.625	611.285714285714	m1	post_association
644.6	523.4	529.384615384615	504.666666666667	m1	post_association
516.375	520.727272727273	518	543.625	m1	post_association
490.666666666667	511.25	540.6	463.6	m1	post_association
477.142857142857	498.6	537.230769230769	506.714285714286	m1	post_association
543.428571428571	537.454545454545	476.125	484.1	m1	post_association
561.75	485	502.888888888889	483.75	m1	post_association
502.785714285714	529.857142857143	603	510.3	m1	post_association
492.5	518.583333333333	511.285714285714	490.666666666667	m1	post_association
488.666666666667	571.5	537.769230769231	494.909090909091	m1	post_association
557.555555555556	582	481.785714285714	500.888888888889	m1	post_association
544	557.888888888889	499.615384615385	549.375	m1	post_association
546.615384615385	558.625	517.7	516.769230769231	m1	post_association
534.4	516.416666666667	537	480.333333333333	m1	post_association
492.4	586	518.416666666667	491.7	m1	post_association
548.6	508.333333333333	489.181818181818	526.888888888889	m1	post_association
519.3	527.111111111111	491.909090909091	501.4	m1	post_association
508.5	541.666666666667	498.545454545455	515.090909090909	m1	post_association
487.714285714286	524	525.444444444444	528.625	m1	post_association
522	540.818181818182	529.625	506.571428571429	m1	post_association
605	464	529.25	524.5	m1	post_association
520.909090909091	558.285714285714	535.153846153846	520.333333333333	m1	post_association
487.777777777778	482.166666666667	516	541.692307692308	m1	post_association
540.875	510.6	540	528	m1	post_association
484.636363636364	578.375	600.285714285714	497	m1	post_association
492.857142857143	532.5	511.461538461538	516.666666666667	m1	post_association
581.25	490.285714285714	471.555555555556	513.4	m1	post_association
480.166666666667	530.2	528.25	584.363636363636	m1	post_association
545.166666666667	507.307692307692	530.8	518.222222222222	m1	post_association
545.75	544.3	482.444444444444	504.111111111111	m1	post_association
518.5	558.571428571429	522	503.928571428571	m1	post_association
547.285714285714	511.777777777778	543.875	521.888888888889	m1	post_association
498.1	556.090909090909	503	487.5	m1	post_association
544.375	597.428571428571	505.142857142857	531.714285714286	m1	post_association
500.125	550.666666666667	515.125	511.285714285714	m1	post_association
558.333333333333	499	482.933333333333	542.285714285714	m1	post_association
481	525.333333333333	504.818181818182	510.928571428571	m1	post_association
553.875	484.625	514.1	530.333333333333	m1	post_association
493.285714285714	545.125	506.75	491.285714285714	m1	post_association
500.1	494.555555555556	553.769230769231	496.5	m1	post_association
567.272727272727	504.714285714286	485.222222222222	513.909090909091	m1	post_association
487.090909090909	540.5	638.571428571429	513.357142857143	m1	post_association
558	567.75	495	501	m1	post_association
550.375	566.125	462.714285714286	542.4	m1	post_association
489.777777777778	604.857142857143	545.307692307692	501.555555555556	m1	post_association
508.555555555556	511.615384615385	525.833333333333	533.2	m1	post_association
482	527.571428571429	481.181818181818	497.7	m1	post_association
515.75	502.4	506.714285714286	504.75	m1	post_association
539.571428571429	477.666666666667	478.222222222222	554.181818181818	m1	post_association
497	494.8	512.5	484.181818181818	m1	post_association
502.857142857143	548.571428571429	475.1	529	m1	post_association
533.9	477.909090909091	557.928571428571	598.555555555556	m1	post_association
570.928571428571	524.888888888889	537.125	511	m1	post_association
522.545454545455	515.533333333333	530.666666666667	514.333333333333	m1	post_association
516.285714285714	505.25	498.333333333333	522.75	m1	post_association
549.090909090909	561.545454545455	507.333333333333	496.636363636364	m1	post_association
498.1	499	508	566.454545454545	m1	post_association
555.5	472.3	547.5	491.4	m1	post_association
502.7	518.111111111111	517.375	464.727272727273	m1	post_association
533.166666666667	517.75	583.363636363636	499.272727272727	m1	post_association
556.5	494.125	500.6	503.272727272727	m1	post_association
553	517.4	509.166666666667	542.692307692308	m1	post_association
531.375	576.545454545455	479.555555555556	493.818181818182	m1	post_association
493.833333333333	522.636363636364	517.076923076923	607	m1	post_association
494	567.857142857143	526.555555555556	524	m1	post_association
491.642857142857	489	496.285714285714	562.545454545455	m1	post_association
498.5	501.25	547.461538461538	510.875	m1	post_association
537.5	538.125	532.9	476.571428571429	m1	post_association
508.615384615385	549.555555555556	528.2	506.5	m1	post_association
572.3	516.4	475.909090909091	501.125	m1	post_association
555.5	512.5	525.444444444444	523.454545454545	m1	post_association
543.625	511.4	564.181818181818	534.625	m1	post_association
514.857142857143	527.833333333333	511.5	552.714285714286	m1	post_association
536.9	516.666666666667	497.428571428571	517	m1	post_association
494.5	543.3	538.25	495.083333333333	m1	post_association
496.222222222222	542	542.75	516.4	m1	post_association
560.272727272727	519.6	506.285714285714	473.571428571429	m1	post_association
553.666666666667	496.5	520.1	608.333333333333	m1	post_association
508.3	581.1	486.571428571429	568.142857142857	m1	post_association
536	475.555555555556	533	580.75	m1	post_association
569.857142857143	537.111111111111	483.75	529.625	m1	post_association
527	555	464	586.833333333333	m1	post_association
519	517.857142857143	526.571428571429	515.75	m1	post_association
557.857142857143	476.5	491.416666666667	488.454545454545	m1	post_association
525	528.4	531.5	532	m1	post_association
493.571428571429	569.692307692308	487.125	511.444444444444	m1	post_association
513.545454545455	555.888888888889	498.857142857143	502.692307692308	m1	post_association
557.547499999986	602.511904761927	556.072499999986	604.837499999988	m2	post_association
549.956250000017	551.274999999996	548.732000000002	577.412499999965	m2	post_association
567.883333333283	553.188095238082	608.680555555581	590.247499999963	m2	post_association
556.796875	563.857142857099	570.473684210502	587.883333333302	m2	post_association
588.707142857236	547.36176470585	580.590476190605	557.232352941297	m2	post_association
534.891666666708	574.269444444476	599.883333333509	564.82000000005	m2	post_association
540.371874999953	578.152173913124	616.773529411787	539.021874999919	m2	post_association
564.331250000105	638.485000000056	580.627499999991	626.373529411743	m2	post_association
640.213888888972	575.303333333259	655.287500000093	603.652777777571	m2	post_association
618.609374999884	608.190000000037	652.741176470457	589.933333333375	m2	post_association
635.400000000153	622.389473684426	611.315789473488	637.838095238255	m2	post_association
594.084090909159	610.765789474018	600.613333333408	618.375000000103	m2	post_association
649.523684210389	632.316666666729	630.81875000021	618.186111111194	m2	post_association
682.57058823536	604.56470588266	636.487499999581	663.476470588213	m2	post_association
645.191304348004	650.337499999907	659.626315789395	664.696428571695	m2	post_association
647.963333333408	660.37187500007	599.972222222119	625.694999999832	m2	post_association
584.808823529521	639.205263157914	619.02894736846	639.900000000062	m2	post_association
631.918421052887	636.038095238308	620.271052631501	638.983333333351	m2	post_association
610.723333333184	618.494117646752	675.959523809542	635.505555555845	m2	post_association
653.876666666816	618.013888889096	637.108333333292	591.335294117494	m2	post_association
545.380555555556	553.936666666662	522.343333333333	579.047499999999	m2	post_association
535.239473684219	534.988095238056	539.511904761927	538.699999999998	m2	post_association
510.685416666661	527.903999999998	545.833333333353	564.460869565219	m2	post_association
556.638095238063	538.595652173921	543.267307692319	598.461111111081	m2	post_association
608.681249999965	575.723333333293	529.468421052614	576.602941176443	m2	post_association
560.035714285714	575.327777777721	608.676666666598	572.370588235283	m2	post_association
550.360526315819	597.905263157929	566.924999999977	604.354761904726	m2	post_association
543.437500000087	599.260714285708	598.463888888765	599.088888888868	m2	post_association
574.852777777757	620.81111111109	617.646666666679	576.680000000137	m2	post_association
636.860000000149	587.723076922962	581.895000000112	624.035294117735	m2	post_association
603.377777777819	597.496666666679	588.093749999942	603.369999999926	m2	post_association
607.173333333184	603.676470588181	627.847222222119	621.163888888744	m2	post_association
606.16333333347	635.729999999888	643.541176470599	572.261538461567	m2	post_association
572.523333333681	601.705263157816	626.050000000248	668.297222222098	m2	post_association
611.9055555557	646.870833333116	622.45000000007	608.622222222077	m2	post_association
658.179166666543	647.711111111256	643.270000000298	628.153333333259	m2	post_association
636.82500000007	617.669047618817	631.497368421209	612.620000000112	m2	post_association
653.036842105126	587.643333333358	602.672222222098	622.150000000044	m2	post_association
573.950000000186	674.602941176471	650.544736842282	699.337500000062	m2	post_association
608.313888888897	590.281578947361	556.627500000026	583.897368421006	m2	post_association
573.863333333346	583.041176470572	544.973684210502	589.199999999928	m2	post_association
613.290909090926	576.592857142811	583.909090909133	573.12000000005	m2	post_association
613.946153846211	568.34999999999	609.654166666558	615.884374999878	m2	post_association
544.935714285688	574.857692307649	560.903846153918	608.765625	m2	post_association
570.649999999907	602.010526315848	639.11388888893	551.271428571349	m2	post_association
583.153124999993	582.260526315792	568.962500000006	607.280952380951	m2	post_association
600.936363636363	587.829411764711	550.482352941181	610.603571428593	m2	post_association
604.575000000012	602.550000000002	600.391176470542	577.170588235289	m2	post_association
588.146875000006	585.905555555519	584.730769230769	596.04375000007	m2	post_association
616.005555555535	618.870000000019	612.155555555545	633.662499999977	m2	post_association
647.333333333333	647.986666666747	628.643333333327	670.257894736813	m2	post_association
705.550000000062	613.786363636482	637.686363636262	637.45882352951	m2	post_association
645.776666666567	611	650.257142857116	691.389285714299	m2	post_association
592.359999999963	585.913333333159	610.542307692222	606.588235294118	m2	post_association
595.735714285679	640.947058823617	665.635714285741	648.615384615456	m2	post_association
645.025000000439	606.686666666716	621.671875000116	620.009374999965	m2	post_association
643.449999999745	609.915000000503	618.312499999884	617.518421052612	m2	post_association
671.578125	634.780555555804	606.384210526257	639.3315789478	m2	post_association
659.556250000373	707.136842105146	711.133333332992	662.611764705795	m2	post_association
536.275000000023	566.520454545452	530.552777777762	558.613888888891	m2	post_association
590.239473684201	576.180952380988	544.44375000002	530.577500000061	m2	post_association
571.241176470594	602.675000000017	598.844117647064	565.982352941133	m2	post_association
581.834782608724	583.690476190543	566.473684210551	586.931578947403	m2	post_association
558.991666666678	556.197727272774	538.073529411819	556.983333333395	m2	post_association
590.04318181819	533.744444444517	570.186666666654	607.246428571442	m2	post_association
558.882500000019	566.02272727277	575.4323529411	549.334375000093	m2	post_association
565.458823529565	572.780555555752	575.214583333465	582.533333333342	m2	post_association
591.773999999948	603.779411764651	586.638461538483	580.504999999981	m2	post_association
607.538235294194	560.069047619101	547.252631578987	573.35227272723	m2	post_association
626.720588235185	620.037499999744	630.065789473684	575.773333333309	m2	post_association
613.80250000013	583.575000000303	588.207894736803	599.797368420974	m2	post_association
621.407692307606	611.478947368597	567.634374999674	586.867857142751	m2	post_association
575.406250000233	568.031578947447	599.864705882419	551.465789473665	m2	post_association
567.405263157758	600.38695652216	558.757894736764	575.28499999987	m2	post_association
569.376470588257	579.505000000074	567.08333333354	570.036111111339	m2	post_association
583.768181818283	602.774999999855	581.355882352875	579.859999999497	m2	post_association
597.044444444382	588.646874999977	572.288095237953	594.894117647125	m2	post_association
558.5785714285	574.489473684152	621.311538461739	575.234210526179	m2	post_association
