# Supplementary material for: Ventral midbrain stimulation induces perceptual learning and cortical plasticity in primates
Source: Nat Commun. 2019 Aug 9;10:3591. doi: 10.1038/s41467-019-11527-9 (PMC6689065; doi:10.1038/s41467-019-11527-9)
Supplement: Supplementary file 4 — Source Data [file 41467_2019_11527_MOESM4_ESM.zip › Source_Data/table_s3a_exp_2_pct_correct.csv]

paired_vf_paired_dir	paired_vf_control_dir	control_vf_paired_dir	control_vf_control_dir	monkey	round
0.833333333333333	0.794520547945205	0.823529411764706	0.833333333333333	m1	rd1
0.842105263157895	0.802631578947368	0.815789473684211	0.851351351351351	m1	rd1
0.724137931034483	0.752808988764045	0.693181818181818	0.772727272727273	m1	rd1
0.835164835164835	0.817204301075269	0.869565217391304	0.847826086956522	m1	rd1
0.774193548387097	0.833333333333333	0.806451612903226	0.75	m1	rd1
0.816666666666667	0.859375	0.864406779661017	0.803030303030303	m1	rd1
0.7625	0.766233766233766	0.825	0.723684210526316	m1	rd1
0.792207792207792	0.79746835443038	0.863013698630137	0.784810126582278	m1	rd1
0.833333333333333	0.717647058823529	0.715909090909091	0.746987951807229	m1	rd1
0.658227848101266	0.744186046511628	0.759036144578313	0.784810126582278	m1	rd1
0.765957446808511	0.680851063829787	0.866666666666667	0.733333333333333	m1	rd1
0.844827586206897	0.805084745762712	0.771186440677966	0.752136752136752	m1	rd1
0.6875	0.817073170731707	0.825	0.75	m1	rd1
0.720430107526882	0.822916666666667	0.741935483870968	0.762886597938144	m1	rd1
0.742857142857143	0.742424242424242	0.757142857142857	0.75	m1	rd1
0.714285714285714	0.720588235294118	0.63768115942029	0.691176470588235	m1	rd1
0.844444444444444	0.752688172043011	0.847826086956522	0.901098901098901	m1	rd1
0.872093023255814	0.842696629213483	0.888888888888889	0.730337078651685	m1	rd1
0.727272727272727	0.737373737373737	0.726315789473684	0.755102040816326	m1	rd1
0.730337078651685	0.727272727272727	0.818181818181818	0.7	m1	rd1
0.685714285714286	0.763888888888889	0.855072463768116	0.720588235294118	m1	rd1
0.769230769230769	0.850574712643678	0.851063829787234	0.75531914893617	m1	rd1
0.723214285714286	0.745614035087719	0.723214285714286	0.805555555555556	m1	rd1
0.790697674418605	0.63953488372093	0.729411764705882	0.802325581395349	m1	rd1
0.654761904761905	0.627906976744186	0.666666666666667	0.720930232558139	m1	rd1
0.6875	0.689655172413793	0.702702702702703	0.705882352941177	m1	rd1
0.861111111111111	0.830985915492958	0.852941176470588	0.797297297297297	m1	rd1
0.671052631578947	0.776315789473684	0.767123287671233	0.693333333333333	m1	rd1
0.688888888888889	0.640449438202247	0.647058823529412	0.727272727272727	m1	rd1
0.662337662337662	0.604938271604938	0.5875	0.697674418604651	m1	rd1
0.648648648648649	0.675675675675676	0.582089552238806	0.777777777777778	m1	rd1
0.823529411764706	0.722222222222222	0.764705882352941	0.65	m1	rd1
0.824742268041237	0.747252747252747	0.797752808988764	0.787234042553192	m1	rd1
0.792452830188679	0.814432989690722	0.759615384615385	0.769230769230769	m1	rd1
0.844036697247706	0.836538461538462	0.88785046728972	0.864864864864865	m1	rd1
0.849315068493151	0.813333333333333	0.692307692307692	0.716049382716049	m1	rd1
0.842105263157895	0.666666666666667	0.736842105263158	0.772727272727273	m1	rd1
0.714285714285714	0.8375	0.780487804878049	0.817073170731707	m1	rd1
0.732558139534884	0.788235294117647	0.804878048780488	0.831325301204819	m1	rd1
0.794520547945205	0.623376623376623	0.810126582278481	0.705128205128205	m1	rd1
0.755813953488372	0.69047619047619	0.783132530120482	0.614457831325301	m1	rd1
0.652777777777778	0.661538461538462	0.780821917808219	0.742857142857143	m1	rd1
0.688888888888889	0.846153846153846	0.854166666666667	0.897959183673469	m1	rd1
0.852272727272727	0.831460674157303	0.875	0.898876404494382	m1	rd1
0.728260869565217	0.903225806451613	0.784090909090909	0.764044943820225	m1	rd1
0.719512195121951	0.831460674157303	0.758241758241758	0.846153846153846	m1	rd1
0.797872340425532	0.877777777777778	0.881720430107527	0.786516853932584	m1	rd1
0.804878048780488	0.734939759036145	0.761904761904762	0.759036144578313	m1	rd1
0.826086956521739	0.735632183908046	0.778947368421053	0.774193548387097	m1	rd1
0.714285714285714	0.727272727272727	0.545454545454545	0.7	m1	rd1
0.791666666666667	0.838709677419355	0.814432989690722	0.734042553191489	m1	rd1
0.730337078651685	0.838709677419355	0.8	0.811111111111111	m1	rd1
0.78	0.907407407407407	0.764705882352941	0.769230769230769	m1	rd1
0.829545454545455	0.791208791208791	0.793103448275862	0.8	m1	rd1
0.703296703296703	0.804597701149425	0.744444444444444	0.847058823529412	m1	rd1
0.774193548387097	0.711340206185567	0.726315789473684	0.728260869565217	m1	rd1
0.765432098765432	0.717948717948718	0.74025974025974	0.734177215189873	m1	rd1
0.747126436781609	0.741573033707865	0.792682926829268	0.802325581395349	m1	rd1
0.802197802197802	0.802197802197802	0.833333333333333	0.83695652173913	m1	rd1
0.816091954022989	0.704545454545455	0.758620689655172	0.689655172413793	m1	rd1
0.806818181818182	0.766666666666667	0.730337078651685	0.811764705882353	m1	rd1
0.733333333333333	0.805555555555556	0.811594202898551	0.626666666666667	m1	rd1
0.839285714285714	0.705882352941177	0.708333333333333	0.74	m1	rd1
0.871794871794872	0.781609195402299	0.827586206896552	0.766666666666667	m1	rd1
0.707317073170732	0.813953488372093	0.755813953488372	0.767441860465116	m1	rd1
0.767676767676768	0.795918367346939	0.739583333333333	0.795698924731183	m1	rd1
0.761904761904762	0.814814814814815	0.835294117647059	0.810126582278481	m1	rd1
0.815217391304348	0.817073170731707	0.8	0.71264367816092	m1	rd1
0.706521739130435	0.8	0.714285714285714	0.772727272727273	m1	rd1
0.731958762886598	0.78125	0.774193548387097	0.76530612244898	m1	rd1
0.815533980582524	0.793814432989691	0.831683168316832	0.772277227722772	m1	rd1
0.827956989247312	0.75531914893617	0.769230769230769	0.736842105263158	m1	rd1
0.857142857142857	0.533333333333333	0.615384615384615	0.8	m1	rd1
0.78125	0.712765957446808	0.657142857142857	0.826530612244898	m1	rd1
0.71304347826087	0.791666666666667	0.813559322033898	0.818181818181818	m1	rd1
0.772151898734177	0.759493670886076	0.788732394366197	0.75	m1	rd1
0.720430107526882	0.827956989247312	0.74468085106383	0.848484848484849	m1	rd1
0.754385964912281	0.824561403508772	0.779661016949153	0.8	m1	rd1
0.815789473684211	0.780701754385965	0.846846846846847	0.787610619469027	m1	rd1
0.821705426356589	0.7734375	0.75187969924812	0.795454545454545	m1	rd1
0.672566371681416	0.786324786324786	0.752293577981651	0.758620689655172	m1	rd1
0.694444444444444	0.710280373831776	0.788990825688073	0.651376146788991	m1	rd1
0.707865168539326	0.629213483146067	0.8	0.693181818181818	m1	rd1
0.765432098765432	0.747126436781609	0.75	0.705882352941177	m1	rd1
0.725490196078431	0.772727272727273	0.696078431372549	0.669811320754717	m1	rd1
0.764705882352941	0.771739130434783	0.637254901960784	0.693069306930693	m1	rd1
0.804347826086957	0.721649484536082	0.714285714285714	0.701149425287356	m1	rd1
0.731707317073171	0.734177215189873	0.755813953488372	0.786666666666667	m1	rd1
0.764705882352941	0.5	0.787878787878788	0.84375	m1	rd1
0.786516853932584	0.853932584269663	0.804597701149425	0.775	m1	rd1
0.786516853932584	0.78021978021978	0.767441860465116	0.722222222222222	m1	rd1
0.839080459770115	0.765432098765432	0.780487804878049	0.764705882352941	m1	rd1
0.752808988764045	0.777777777777778	0.708333333333333	0.764044943820225	m1	rd1
0.769230769230769	0.796296296296296	0.75	0.69811320754717	m1	rd1
0.67816091954023	0.735632183908046	0.736263736263736	0.688172043010753	m1	rd1
0.739130434782609	0.752808988764045	0.827586206896552	0.790123456790123	m1	rd1
0.73469387755102	0.673267326732673	0.737864077669903	0.69	m1	rd1
0.763440860215054	0.690721649484536	0.769230769230769	0.694736842105263	m1	rd1
0.741935483870968	0.686567164179104	0.650793650793651	0.803030303030303	m1	rd1
0.8	0.846153846153846	0.909090909090909	0.909090909090909	m2	rd1
0.8125	0.914893617021277	0.909090909090909	0.833333333333333	m2	rd1
0.941176470588235	0.9375	0.933333333333333	0.9375	m2	rd1
0.875	0.875	0.855072463768116	0.902777777777778	m2	rd1
0.890625	0.956521739130435	0.880597014925373	0.953125	m2	rd1
0.9	0.931034482758621	0.9	0.909090909090909	m2	rd1
0.891891891891892	0.888888888888889	0.916666666666667	0.909090909090909	m2	rd1
0.902439024390244	0.9	0.875	0.857142857142857	m2	rd1
0.861538461538462	0.91044776119403	0.909090909090909	0.938461538461538	m2	rd1
0.859154929577465	0.838235294117647	0.811594202898551	0.9	m2	rd1
0.924242424242424	0.806451612903226	0.784615384615385	0.857142857142857	m2	rd1
0.80952380952381	0.757575757575758	0.772727272727273	0.854838709677419	m2	rd1
0.794117647058823	0.782608695652174	0.850746268656716	0.803030303030303	m2	rd1
0.742424242424242	0.918032786885246	0.8125	0.80327868852459	m2	rd1
0.841269841269841	0.80327868852459	0.8	0.810344827586207	m2	rd1
0.787878787878788	0.890625	0.846153846153846	0.838709677419355	m2	rd1
0.830769230769231	0.808823529411765	0.796875	0.808823529411765	m2	rd1
0.733333333333333	0.813559322033898	0.741935483870968	0.810344827586207	m2	rd1
0.684210526315789	0.859649122807018	0.824561403508772	0.879310344827586	m2	rd1
0.793103448275862	0.758620689655172	0.8	0.875	m2	rd1
0.803571428571429	0.745098039215686	0.857142857142857	0.836734693877551	m2	rd1
0.909090909090909	0.857142857142857	0.75	0.904761904761905	m2	rd1
0.803030303030303	0.768115942028985	0.746268656716418	0.805970149253731	m2	rd1
0.818181818181818	0.830769230769231	0.825396825396825	0.903225806451613	m2	rd1
0.806451612903226	0.847457627118644	0.771929824561403	0.866666666666667	m2	rd1
0.816901408450704	0.871428571428571	0.768115942028985	0.842857142857143	m2	rd1
0.855072463768116	0.840579710144927	0.826086956521739	0.835616438356164	m2	rd1
0.753846153846154	0.846153846153846	0.887096774193548	0.830769230769231	m2	rd1
0.793103448275862	0.80327868852459	0.875	0.754385964912281	m2	rd1
0.8	0.842857142857143	0.771428571428571	0.942857142857143	m2	rd1
0.863013698630137	0.873239436619718	0.9	0.857142857142857	m2	rd1
0.802816901408451	0.805555555555556	0.805555555555556	0.876712328767123	m2	rd1
0.794520547945205	0.89041095890411	0.88	0.89041095890411	m2	rd1
0.82089552238806	0.871428571428571	0.923076923076923	0.835820895522388	m2	rd1
0.806451612903226	0.838709677419355	0.786885245901639	0.738461538461539	m2	rd1
0.725806451612903	0.694915254237288	0.8	0.741379310344828	m2	rd1
0.733333333333333	0.728813559322034	0.790322580645161	0.783333333333333	m2	rd1
0.810344827586207	0.745454545454545	0.690909090909091	0.75	m2	rd1
0.875	0.844444444444444	0.788461538461538	0.829787234042553	m2	rd1
0.823529411764706	0.768115942028985	0.923076923076923	0.802816901408451	m2	rd1
0.8	0.75	0.816666666666667	0.766666666666667	m2	rd1
0.631578947368421	0.888888888888889	0.857142857142857	0.684210526315789	m2	rd1
0.640625	0.888888888888889	0.676923076923077	0.661290322580645	m1	rd2
0.727272727272727	0.742424242424242	0.6875	0.733333333333333	m1	rd2
0.773333333333333	0.662162162162162	0.786666666666667	0.706666666666667	m1	rd2
0.60377358490566	0.833333333333333	0.803571428571429	0.771929824561403	m1	rd2
0.666666666666667	0.714285714285714	0.666666666666667	0.753846153846154	m1	rd2
0.672413793103448	0.763636363636364	0.719298245614035	0.725490196078431	m1	rd2
0.741573033707865	0.63953488372093	0.75	0.651685393258427	m1	rd2
0.738095238095238	0.863636363636364	0.867469879518072	0.764705882352941	m1	rd2
0.694117647058824	0.770114942528736	0.741176470588235	0.741176470588235	m1	rd2
0.8	0.742268041237113	0.752577319587629	0.782608695652174	m1	rd2
0.716417910447761	0.742424242424242	0.704225352112676	0.705882352941177	m1	rd2
0.710843373493976	0.733333333333333	0.708860759493671	0.689189189189189	m1	rd2
0.765625	0.709090909090909	0.745762711864407	0.724137931034483	m1	rd2
0.768115942028985	0.753623188405797	0.743243243243243	0.722222222222222	m1	rd2
0.727272727272727	0.823529411764706	0.727272727272727	0.766666666666667	m1	rd2
0.725274725274725	0.695652173913043	0.833333333333333	0.727272727272727	m1	rd2
0.666666666666667	0.784810126582278	0.716049382716049	0.678571428571429	m1	rd2
0.769230769230769	0.759036144578313	0.782051282051282	0.736842105263158	m1	rd2
0.690140845070423	0.69620253164557	0.794871794871795	0.71830985915493	m1	rd2
0.703703703703704	0.714285714285714	0.653333333333333	0.623376623376623	m1	rd2
0.647058823529412	0.75	0.727272727272727	0.662790697674419	m1	rd2
0.696969696969697	0.752577319587629	0.71875	0.770833333333333	m1	rd2
0.75609756097561	0.768292682926829	0.771084337349398	0.755813953488372	m1	rd2
0.737704918032787	0.76271186440678	0.783333333333333	0.775862068965517	m1	rd2
0.75	0.688311688311688	0.777777777777778	0.844155844155844	m1	rd2
0.768115942028985	0.757575757575758	0.71875	0.707692307692308	m1	rd2
0.803030303030303	0.774193548387097	0.693548387096774	0.786885245901639	m1	rd2
0.772058823529412	0.759124087591241	0.862595419847328	0.75	m1	rd2
0.826666666666667	0.802469135802469	0.825	0.833333333333333	m1	rd2
0.8	0.681318681318681	0.789473684210526	0.804123711340206	m1	rd2
0.795180722891566	0.733333333333333	0.675324675324675	0.76	m1	rd2
0.732673267326733	0.806122448979592	0.802083333333333	0.744897959183674	m1	rd2
0.666666666666667	0.804597701149425	0.797619047619048	0.724137931034483	m1	rd2
0.848837209302326	0.839080459770115	0.795454545454545	0.80952380952381	m1	rd2
0.797872340425532	0.766666666666667	0.806451612903226	0.752688172043011	m1	rd2
0.746987951807229	0.767441860465116	0.776470588235294	0.740740740740741	m1	rd2
0.766990291262136	0.774509803921569	0.708333333333333	0.782178217821782	m1	rd2
0.785714285714286	0.679012345679012	0.767441860465116	0.811764705882353	m1	rd2
0.806451612903226	0.776595744680851	0.752688172043011	0.770833333333333	m1	rd2
0.767441860465116	0.869047619047619	0.764705882352941	0.788235294117647	m1	rd2
0.793478260869565	0.728260869565217	0.709677419354839	0.726315789473684	m1	rd2
0.790697674418605	0.811111111111111	0.806818181818182	0.739130434782609	m1	rd2
0.72463768115942	0.816901408450704	0.774647887323944	0.859154929577465	m2	rd2
0.785714285714286	0.847222222222222	0.857142857142857	0.771428571428571	m2	rd2
0.796875	0.703125	0.852941176470588	0.734375	m2	rd2
0.784615384615385	0.828571428571429	0.765625	0.772727272727273	m2	rd2
0.8125	0.777777777777778	0.80952380952381	0.786885245901639	m2	rd2
0.789473684210526	0.738095238095238	0.736842105263158	0.738095238095238	m2	rd2
0.754098360655738	0.859375	0.796610169491525	0.761904761904762	m2	rd2
0.774193548387097	0.859375	0.841269841269841	0.796875	m2	rd2
0.887323943661972	0.808823529411765	0.742857142857143	0.764705882352941	m2	rd2
0.723404255319149	0.73469387755102	0.64	0.782608695652174	m2	rd2
0.8125	0.8	0.869565217391304	0.8	m2	rd2
0.73469387755102	0.872340425531915	0.808510638297872	0.857142857142857	m2	rd2
0.821428571428571	0.888888888888889	0.862068965517241	0.872727272727273	m2	rd2
0.816326530612245	0.78	0.803921568627451	0.84	m2	rd2
0.694915254237288	0.75	0.896551724137931	0.814814814814815	m2	rd2
0.714285714285714	0.857142857142857	0.871794871794872	0.818181818181818	m2	rd2
0.875	0.82051282051282	0.829268292682927	0.815789473684211	m2	rd2
0.797101449275362	0.898550724637681	0.75	0.882352941176471	m2	rd2
0.807692307692308	0.810344827586207	0.875	0.827586206896552	m2	rd2
0.774193548387097	0.793103448275862	0.78125	0.741379310344828	m2	rd2
0.765625	0.681818181818182	0.805970149253731	0.776119402985075	m2	rd2
0.793103448275862	0.867924528301887	0.814814814814815	0.769230769230769	m2	rd2
0.733333333333333	0.78125	0.918918918918919	0.766666666666667	m2	rd2
0.82258064516129	0.80327868852459	0.754098360655738	0.82258064516129	m2	rd2
0.645833333333333	0.787234042553192	0.73469387755102	0.837209302325581	m2	rd2
0.844827586206897	0.9	0.733333333333333	0.815384615384615	m2	rd2
0.861538461538462	0.823529411764706	0.873015873015873	0.786885245901639	m2	rd2
0.813559322033898	0.868852459016393	0.888888888888889	0.852459016393443	m2	rd2
0.9	0.771428571428571	0.692307692307692	0.804878048780488	m2	rd2
0.791044776119403	0.921875	0.761904761904762	0.803030303030303	m2	rd2
0.942028985507246	0.850746268656716	0.782608695652174	0.791044776119403	m2	rd2
0.942028985507246	0.850746268656716	0.782608695652174	0.791044776119403	m2	rd2
0.865384615384615	0.82	0.882352941176471	0.769230769230769	m2	rd2
0.816326530612245	0.836734693877551	0.78	0.833333333333333	m2	rd2
0.833333333333333	0.846153846153846	0.793650793650794	0.841269841269841	m2	rd2
0.894736842105263	0.862068965517241	0.806451612903226	0.75	m2	rd2
0.859375	0.840579710144927	0.803030303030303	0.846153846153846	m2	rd2
0.72	0.766666666666667	0.827586206896552	0.84	m2	rd2
0.766666666666667	0.884615384615385	0.892857142857143	0.724137931034483	m2	rd2
0.813559322033898	0.811594202898551	0.784615384615385	0.838235294117647	m2	rd2
0.91044776119403	0.882352941176471	0.897058823529412	0.794117647058823	m2	rd2
0.848484848484849	0.80952380952381	0.887096774193548	0.833333333333333	m2	rd2
0.816666666666667	0.850746268656716	0.847457627118644	0.870967741935484	m2	rd2
0.775510204081633	0.842105263157895	0.759259259259259	0.789473684210526	m2	rd2
0.835820895522388	0.880597014925373	0.818181818181818	0.8	m2	rd2
0.923076923076923	0.738095238095238	0.866666666666667	0.804878048780488	m2	rd2
0.791044776119403	0.768115942028985	0.782608695652174	0.727272727272727	m2	rd2
0.833333333333333	0.859375	0.825396825396825	0.78125	m2	rd2
0.830188679245283	0.901639344262295	0.806451612903226	0.816666666666667	m2	rd2
0.78125	0.890625	0.828125	0.841269841269841	m2	rd2
0.9	0.865384615384615	0.8	0.773584905660377	m2	rd2
0.827586206896552	0.879310344827586	0.885245901639344	0.903846153846154	m2	rd2
0.730769230769231	0.892857142857143	0.888888888888889	0.875	m2	rd2
0.830508474576271	0.789473684210526	0.87037037037037	0.818181818181818	m2	rd2
0.855072463768116	0.867647058823529	0.911764705882353	0.811594202898551	m2	rd2
0.82	0.897959183673469	0.823529411764706	0.846153846153846	m2	rd2
0.84375	0.8125	0.84375	0.904761904761905	m2	rd2
0.828125	0.815384615384615	0.854838709677419	0.893939393939394	m2	rd2
0.888888888888889	0.830188679245283	0.859649122807018	0.867924528301887	m2	rd2
0.772727272727273	0.75	0.730769230769231	0.84	m2	rd2
0.775862068965517	0.818181818181818	0.810344827586207	0.827586206896552	m2	rd2
0.793650793650794	0.835820895522388	0.828125	0.883333333333333	m2	rd2
0.841269841269841	0.859649122807018	0.8	0.866666666666667	m2	rd2
0.848484848484849	0.78125	0.838709677419355	0.8	m2	rd2
0.770833333333333	0.891304347826087	0.770833333333333	0.840909090909091	m2	rd2
0.830508474576271	0.839285714285714	0.884615384615385	0.830188679245283	m2	rd2
0.777777777777778	0.833333333333333	0.9	0.758620689655172	m2	rd2
0.676923076923077	0.661290322580645	0.640625	0.888888888888889	m1	rd3
0.6875	0.733333333333333	0.727272727272727	0.742424242424242	m1	rd3
0.786666666666667	0.706666666666667	0.773333333333333	0.662162162162162	m1	rd3
0.803571428571429	0.771929824561403	0.60377358490566	0.833333333333333	m1	rd3
0.666666666666667	0.753846153846154	0.666666666666667	0.714285714285714	m1	rd3
0.719298245614035	0.725490196078431	0.672413793103448	0.763636363636364	m1	rd3
0.75	0.651685393258427	0.741573033707865	0.63953488372093	m1	rd3
0.867469879518072	0.764705882352941	0.738095238095238	0.863636363636364	m1	rd3
0.741176470588235	0.741176470588235	0.694117647058824	0.770114942528736	m1	rd3
0.752577319587629	0.782608695652174	0.8	0.742268041237113	m1	rd3
0.704225352112676	0.705882352941177	0.716417910447761	0.742424242424242	m1	rd3
0.708860759493671	0.689189189189189	0.710843373493976	0.733333333333333	m1	rd3
0.745762711864407	0.724137931034483	0.765625	0.709090909090909	m1	rd3
0.743243243243243	0.722222222222222	0.768115942028985	0.753623188405797	m1	rd3
0.727272727272727	0.766666666666667	0.727272727272727	0.823529411764706	m1	rd3
0.833333333333333	0.727272727272727	0.725274725274725	0.695652173913043	m1	rd3
0.716049382716049	0.678571428571429	0.666666666666667	0.784810126582278	m1	rd3
0.782051282051282	0.736842105263158	0.769230769230769	0.759036144578313	m1	rd3
0.794871794871795	0.71830985915493	0.690140845070423	0.69620253164557	m1	rd3
0.653333333333333	0.623376623376623	0.703703703703704	0.714285714285714	m1	rd3
0.727272727272727	0.662790697674419	0.647058823529412	0.75	m1	rd3
0.71875	0.770833333333333	0.696969696969697	0.752577319587629	m1	rd3
0.771084337349398	0.755813953488372	0.75609756097561	0.768292682926829	m1	rd3
0.783333333333333	0.775862068965517	0.737704918032787	0.76271186440678	m1	rd3
0.777777777777778	0.844155844155844	0.75	0.688311688311688	m1	rd3
0.71875	0.707692307692308	0.768115942028985	0.757575757575758	m1	rd3
0.693548387096774	0.786885245901639	0.803030303030303	0.774193548387097	m1	rd3
0.862595419847328	0.75	0.772058823529412	0.759124087591241	m1	rd3
0.825	0.833333333333333	0.826666666666667	0.802469135802469	m1	rd3
0.789473684210526	0.804123711340206	0.8	0.681318681318681	m1	rd3
0.675324675324675	0.76	0.795180722891566	0.733333333333333	m1	rd3
0.802083333333333	0.744897959183674	0.732673267326733	0.806122448979592	m1	rd3
0.797619047619048	0.724137931034483	0.666666666666667	0.804597701149425	m1	rd3
0.795454545454545	0.80952380952381	0.848837209302326	0.839080459770115	m1	rd3
0.806451612903226	0.752688172043011	0.797872340425532	0.766666666666667	m1	rd3
0.776470588235294	0.740740740740741	0.746987951807229	0.767441860465116	m1	rd3
0.708333333333333	0.782178217821782	0.766990291262136	0.774509803921569	m1	rd3
0.767441860465116	0.811764705882353	0.785714285714286	0.679012345679012	m1	rd3
0.752688172043011	0.770833333333333	0.806451612903226	0.776595744680851	m1	rd3
0.764705882352941	0.788235294117647	0.767441860465116	0.869047619047619	m1	rd3
0.709677419354839	0.726315789473684	0.793478260869565	0.728260869565217	m1	rd3
0.806818181818182	0.739130434782609	0.790697674418605	0.811111111111111	m1	rd3
0.909090909090909	0.909090909090909	0.8	0.846153846153846	m2	rd3
0.909090909090909	0.833333333333333	0.8125	0.914893617021277	m2	rd3
0.933333333333333	0.9375	0.941176470588235	0.9375	m2	rd3
0.855072463768116	0.902777777777778	0.875	0.875	m2	rd3
0.880597014925373	0.953125	0.890625	0.956521739130435	m2	rd3
0.9	0.909090909090909	0.9	0.931034482758621	m2	rd3
0.916666666666667	0.909090909090909	0.891891891891892	0.888888888888889	m2	rd3
0.875	0.857142857142857	0.902439024390244	0.9	m2	rd3
0.909090909090909	0.938461538461538	0.861538461538462	0.91044776119403	m2	rd3
0.811594202898551	0.9	0.859154929577465	0.838235294117647	m2	rd3
0.784615384615385	0.857142857142857	0.924242424242424	0.806451612903226	m2	rd3
0.772727272727273	0.854838709677419	0.80952380952381	0.757575757575758	m2	rd3
0.850746268656716	0.803030303030303	0.794117647058823	0.782608695652174	m2	rd3
0.8125	0.80327868852459	0.742424242424242	0.918032786885246	m2	rd3
0.8	0.810344827586207	0.841269841269841	0.80327868852459	m2	rd3
0.846153846153846	0.838709677419355	0.787878787878788	0.890625	m2	rd3
0.796875	0.808823529411765	0.830769230769231	0.808823529411765	m2	rd3
0.741935483870968	0.810344827586207	0.733333333333333	0.813559322033898	m2	rd3
0.824561403508772	0.879310344827586	0.684210526315789	0.859649122807018	m2	rd3
0.8	0.875	0.793103448275862	0.758620689655172	m2	rd3
0.857142857142857	0.836734693877551	0.803571428571429	0.745098039215686	m2	rd3
0.75	0.904761904761905	0.909090909090909	0.857142857142857	m2	rd3
0.746268656716418	0.805970149253731	0.803030303030303	0.768115942028985	m2	rd3
0.825396825396825	0.903225806451613	0.818181818181818	0.830769230769231	m2	rd3
0.771929824561403	0.866666666666667	0.806451612903226	0.847457627118644	m2	rd3
0.768115942028985	0.842857142857143	0.816901408450704	0.871428571428571	m2	rd3
0.826086956521739	0.835616438356164	0.855072463768116	0.840579710144927	m2	rd3
0.887096774193548	0.830769230769231	0.753846153846154	0.846153846153846	m2	rd3
0.875	0.754385964912281	0.793103448275862	0.80327868852459	m2	rd3
0.771428571428571	0.942857142857143	0.8	0.842857142857143	m2	rd3
0.9	0.857142857142857	0.863013698630137	0.873239436619718	m2	rd3
0.805555555555556	0.876712328767123	0.802816901408451	0.805555555555556	m2	rd3
0.88	0.89041095890411	0.794520547945205	0.89041095890411	m2	rd3
0.923076923076923	0.835820895522388	0.82089552238806	0.871428571428571	m2	rd3
0.786885245901639	0.738461538461539	0.806451612903226	0.838709677419355	m2	rd3
0.8	0.741379310344828	0.725806451612903	0.694915254237288	m2	rd3
0.790322580645161	0.783333333333333	0.733333333333333	0.728813559322034	m2	rd3
0.690909090909091	0.75	0.810344827586207	0.745454545454545	m2	rd3
0.788461538461538	0.829787234042553	0.875	0.844444444444444	m2	rd3
0.923076923076923	0.802816901408451	0.823529411764706	0.768115942028985	m2	rd3
0.816666666666667	0.766666666666667	0.8	0.75	m2	rd3
0.857142857142857	0.684210526315789	0.631578947368421	0.888888888888889	m2	rd3
