# Supplementary material for: Ventral midbrain stimulation induces perceptual learning and cortical plasticity in primates
Source: Nat Commun. 2019 Aug 9;10:3591. doi: 10.1038/s41467-019-11527-9 (PMC6689065; doi:10.1038/s41467-019-11527-9)
Supplement: Supplementary file 4 — Source Data [file 41467_2019_11527_MOESM4_ESM.zip › Source_Data/table_s3b_exp_2_reaction_time.csv]

paired_vf_paired_dir	paired_vf_control_dir	control_vf_paired_dir	control_vf_control_dir	monkey	round
574.3	561.034482758621	570.392857142857	554.616666666667	m1	rd1
555.583333333333	593.152173913043	584.590909090909	548.64	m1	rd1
564.653846153846	562.3125	564.34693877551	553.686274509804	m1	rd1
565.933333333333	550.225806451613	593.875	573.327586206897	m1	rd1
582.277777777778	566.055555555556	575.947368421053	558.9375	m1	rd1
569.078947368421	543.394736842105	576.829268292683	571.414634146341	m1	rd1
559.8	559.4	552.3	558.325	m1	rd1
568.347826086957	544.959183673469	562.936170212766	563.88	m1	rd1
540.686274509804	552.509433962264	575.416666666667	559	m1	rd1
574.116279069767	556.224489795918	562.75	548.652173913043	m1	rd1
564.703703703704	574.44	590.48275862069	584.5	m1	rd1
570.933333333333	547.513157894737	564.178082191781	586.015625	m1	rd1
567.095238095238	557.075471698113	561.150943396226	576.7	m1	rd1
552.116666666667	581.189655172414	573.660377358491	556.576923076923	m1	rd1
540.973684210526	551.97619047619	570.2	561.805555555556	m1	rd1
550.342105263158	550.435897435897	553.846153846154	588.6	m1	rd1
564.824561403509	573.526315789474	586.890909090909	561.275362318841	m1	rd1
559.206896551724	553.333333333333	572.883333333333	558.06	m1	rd1
575.8	572.4	558.59649122807	565.327586206897	m1	rd1
600.791666666667	569.769230769231	571.038461538462	565.448979591837	m1	rd1
558.829268292683	540.585365853659	580.285714285714	579.078947368421	m1	rd1
564.759259259259	556.618181818182	569.016129032258	543.8	m1	rd1
568.742424242424	555.384615384615	561.387096774194	565.846153846154	m1	rd1
564.18	551.175	562.020833333333	563.962962962963	m1	rd1
555.260869565217	561.738095238095	580.139534883721	559.612244897959	m1	rd1
593.933333333333	557.733333333333	566.142857142857	585.875	m1	rd1
557	547.739130434783	550.063829787234	567.244444444444	m1	rd1
561.604651162791	543.913043478261	560.408163265306	554.073170731707	m1	rd1
551.18	552.511627906977	618.904761904762	567.169811320755	m1	rd1
607.261904761905	553	558.675	579.916666666667	m1	rd1
571.363636363636	562.117647058824	549.909090909091	562.555555555556	m1	rd1
590.285714285714	567.125	556.9	556.5	m1	rd1
553.5625	545.612244897959	598.641509433962	567.65	m1	rd1
592.31884057971	562.064516129032	546.378787878788	576	m1	rd1
549.746478873239	569.560606060606	590.753424657534	549.5	m1	rd1
575.06976744186	566.333333333333	564.595238095238	564.276595744681	m1	rd1
573.076923076923	567.818181818182	621.454545454545	533.888888888889	m1	rd1
555.854166666667	559.058823529412	559.130434782609	561.764705882353	m1	rd1
563.166666666667	557.102040816327	547.075471698113	557.039215686274	m1	rd1
549.75	580.675	558.933333333333	556.090909090909	m1	rd1
565.566037735849	562.5	543.86	544	m1	rd1
585.65625	558.275862068965	570.36170212766	580.428571428571	m1	rd1
568.84	560.212121212121	558	586.787878787879	m1	rd1
586.303571428571	574.245283018868	566.362068965517	556.134328358209	m1	rd1
548	562.887096774194	571.625	571.714285714286	m1	rd1
560.6	564.526315789474	572.5	555.796296296296	m1	rd1
566.345454545455	557.206349206349	571.53125	614.411764705882	m1	rd1
582.078431372549	544.818181818182	567.369565217391	557.981481481482	m1	rd1
600.814814814815	548.40350877193	569.611111111111	571.35	m1	rd1
603	600	628.25	599.25	m1	rd1
593.135593220339	560.839285714286	557.213114754098	561.925925925926	m1	rd1
563.729166666667	569.017857142857	580.363636363636	591.918032786885	m1	rd1
562.3	561.375	630.259259259259	555.142857142857	m1	rd1
561.454545454545	563.018518518518	541.452830188679	552.431034482759	m1	rd1
578.148936170213	568.40350877193	556.384615384615	558.068965517241	m1	rd1
570.965517241379	557.745098039216	581.351851851852	592.25	m1	rd1
570.269230769231	596.153846153846	551.531914893617	552.837209302326	m1	rd1
550.076923076923	574.535714285714	546.14	559.208333333333	m1	rd1
586.016129032258	567.785714285714	583.457627118644	569.344262295082	m1	rd1
555.32	550.8	598.571428571429	575.372549019608	m1	rd1
583.285714285714	553.365384615385	581.884615384615	549.875	m1	rd1
558.878048780488	556.25	559.116279069767	582.025641025641	m1	rd1
574.382352941176	574.071428571429	559.076923076923	544.678571428571	m1	rd1
547.679245283019	577.678571428571	575.689655172414	569.403846153846	m1	rd1
541.833333333333	573.18	551.020833333333	559.75	m1	rd1
567.573770491803	560.45	553.872727272727	562.660377358491	m1	rd1
557.18	552.081632653061	564.357142857143	562.313725490196	m1	rd1
561.833333333333	547.929824561404	555.133333333333	603.469387755102	m1	rd1
543.155555555556	565.910714285714	589	594.867924528302	m1	rd1
555.298245614035	565	587.321428571429	580.431034482759	m1	rd1
560.869565217391	557.741935483871	572.253968253968	560.203389830509	m1	rd1
584.056603773585	573.846153846154	566.896551724138	568.017857142857	m1	rd1
556	561.2	549	598.4	m1	rd1
565.254237288136	567.098039215686	574.3	555.952380952381	m1	rd1
586.530303030303	551.397260273973	559.088607594937	555.671641791045	m1	rd1
545.454545454545	566.387755102041	549.674418604651	571.511111111111	m1	rd1
620.365384615385	553.868852459016	564.62962962963	555.707692307692	m1	rd1
559.411764705882	562.74358974359	554.689655172414	588.0625	m1	rd1
582.485714285714	548.420289855072	564.189189189189	573.040540540541	m1	rd1
584.927710843373	567.417721518987	546.884615384615	555.715909090909	m1	rd1
557.177419354839	577.569444444444	556.741935483871	561.676923076923	m1	rd1
565.285714285714	563.709677419355	567.403225806452	553.508771929825	m1	rd1
549.816326530612	557.90243902439	575.241379310345	596.673469387755	m1	rd1
556.739130434783	562.714285714286	564.851063829787	567.744186046512	m1	rd1
555.321428571429	558.540983606557	561.603448275862	563.875	m1	rd1
567.444444444444	559.730769230769	598.448979591837	557.204081632653	m1	rd1
561.017543859649	555.388888888889	569.980769230769	556.45652173913	m1	rd1
555.647058823529	568.104166666667	539.63829787234	556.489361702128	m1	rd1
562.541666666667	537.714285714286	590.529411764706	570.904761904762	m1	rd1
573.618181818182	556.305084745763	553.981481481482	581.849056603774	m1	rd1
577.25	543.145454545455	564.74	576	m1	rd1
555.627450980392	555.282608695652	556.509803921569	563.5	m1	rd1
550.021276595745	574.01724137931	552.06	557.56862745098	m1	rd1
545.833333333333	564.9	590.206896551724	562.555555555556	m1	rd1
572.452380952381	561.76	569.134615384615	593.862745098039	m1	rd1
565.392857142857	572.5	553.941176470588	560.346153846154	m1	rd1
602.277777777778	547.981132075472	565.452830188679	558.35593220339	m1	rd1
559.620689655172	556.038461538462	577.140350877193	566	m1	rd1
562.75	556.727272727273	577.451612903226	542.081081081081	m1	rd1
692.875	614.636363636364	715.8	630.3	m2	rd1
673.208333333333	643.235294117647	672.222222222222	681.92	m2	rd1
707.545454545455	684.166666666667	639.571428571429	677.125	m2	rd1
670.477272727273	669.810810810811	643.976744186047	682.738095238095	m2	rd1
649.575	649.265306122449	678.925	672.138888888889	m2	rd1
640.694444444444	673.560975609756	687.793103448276	638.047619047619	m2	rd1
618.25	633.5	676	648.136363636364	m2	rd1
667.714285714286	638.04	664.041666666667	672.25	m2	rd1
661.108108108108	658.297872340426	645.297872340426	637.275	m2	rd1
655.410256410256	646.341463414634	676.375	658.395348837209	m2	rd1
660.06	664.176470588235	671.057142857143	667.2	m2	rd1
670	641.425	662.448275862069	656.457142857143	m2	rd1
667.878787878788	671.756756756757	638.883720930233	698.641025641026	m2	rd1
684.108108108108	629.820512820513	655.413793103448	622.121212121212	m2	rd1
640.272727272727	654	665.028571428571	657.756756756757	m2	rd1
622.028571428571	632.292682926829	658.511111111111	682.69696969697	m2	rd1
664.952380952381	662.627906976744	669.678571428571	646.805555555556	m2	rd1
683.21875	645	655.625	661	m2	rd1
660.366666666667	664.36	628.6	657.594594594595	m2	rd1
636.794117647059	654.4	665.033333333333	659.411764705882	m2	rd1
650.763157894737	657.913043478261	665.1	687.375	m2	rd1
677.181818181818	647.083333333333	680.75	619.642857142857	m2	rd1
621.151515151515	681.815789473684	638.588235294118	669.875	m2	rd1
678.162162162162	636.540540540541	657.487804878049	689.833333333333	m2	rd1
636.394736842105	631.515151515152	693.071428571429	657.611111111111	m2	rd1
661.625	669.568181818182	624.162162162162	673	m2	rd1
673.31914893617	642.411764705882	639.342105263158	655.138888888889	m2	rd1
667.486486486486	654.081081081081	657.555555555556	659.290322580645	m2	rd1
730.866666666667	641.794117647059	654.25	660.655172413793	m2	rd1
663.466666666667	641.953488372093	670.888888888889	646.413043478261	m2	rd1
665.904761904762	674.127659574468	664.853658536585	661.536585365854	m2	rd1
667.861111111111	645.146341463415	644.380952380952	647.611111111111	m2	rd1
638.916666666667	658.928571428571	655.895833333333	663.954545454545	m2	rd1
672.725	634.45	656.625	662.589743589744	m2	rd1
653.444444444444	642	652.972222222222	663.625	m2	rd1
615.538461538462	680.678571428571	650.425	660.555555555556	m2	rd1
649.064516129032	672.793103448276	643.941176470588	676.285714285714	m2	rd1
662.444444444444	675.076923076923	654.565217391304	634.827586206897	m2	rd1
646.25	645.448275862069	643.72	660.857142857143	m2	rd1
642.9	673.342857142857	651.564102564103	649.918918918919	m2	rd1
674.441176470588	647.185185185185	640.27027027027	647	m2	rd1
635.166666666667	688.5	644.571428571429	700.375	m2	rd1
565.634146341463	576.535714285714	567.272727272727	547.951219512195	m1	rd2
555.346153846154	576.892857142857	563.259259259259	551.178571428571	m1	rd2
630.58064516129	573.333333333333	558.514285714286	588.064516129032	m1	rd2
566.590909090909	571.4	577.875	552.583333333333	m1	rd2
579.461538461538	571.5	550.565217391304	562	m1	rd2
592.176470588235	563.888888888889	560.190476190476	564.045454545455	m1	rd2
606.947368421053	575.96875	556.487804878049	569.969696969697	m1	rd2
582.46875	577.790697674419	569.422222222222	606.53488372093	m1	rd2
563.410256410256	558.3	585.842105263158	571.342105263158	m1	rd2
566.245283018868	553.295454545455	568.447368421053	659.205128205128	m1	rd2
553.884615384615	545.25	544.2	594.5	m1	rd2
565.861111111111	556.147058823529	589.372093023256	575.939393939394	m1	rd2
576	572.45	555.739130434783	573.913043478261	m1	rd2
558.607142857143	550.117647058824	562.666666666667	572.8	m1	rd2
562.478260869565	579.470588235294	568.317073170732	603.090909090909	m1	rd2
552.829268292683	624.317073170732	553.318181818182	569.487179487179	m1	rd2
549.290322580645	611.808510638298	559.461538461538	587.818181818182	m1	rd2
579.275	557.828571428571	556	557.74358974359	m1	rd2
579.821428571429	559.096774193548	612.771428571429	573.625	m1	rd2
552.40625	573.897435897436	563	574.966666666667	m1	rd2
587.828571428571	575.179487179487	573.933333333333	544.588235294118	m1	rd2
572.731707317073	548.025	557.318181818182	646.259259259259	m1	rd2
562.230769230769	562.725	559.512820512821	564.421052631579	m1	rd2
564.12	574.48275862069	557.615384615385	585.714285714286	m1	rd2
557.5	569.678571428571	560.611111111111	578.641025641026	m1	rd2
576.586206896552	559.172413793103	601.272727272727	545.730769230769	m1	rd2
552.166666666667	562.612903225806	559.125	575.724137931035	m1	rd2
611.471428571429	606.079365079365	579.253731343284	638.879310344828	m1	rd2
569.69696969697	599.769230769231	565.628571428571	547.785714285714	m1	rd2
566.255319148936	571.342857142857	575.53488372093	569.744680851064	m1	rd2
569.025641025641	568.933333333333	566.636363636364	558.717948717949	m1	rd2
570.04347826087	571.127659574468	612.404255319149	614.272727272727	m1	rd2
556.785714285714	568.704545454545	564.4375	609.736842105263	m1	rd2
557.166666666667	549.7	586.276595744681	578.363636363636	m1	rd2
573.54347826087	611.447368421053	555.673469387755	588.829268292683	m1	rd2
581.631578947368	551.947368421053	614.571428571429	574.675675675676	m1	rd2
559.948275862069	581.063829787234	548.2	602.25	m1	rd2
576.536585365854	562.387096774194	569.085106382979	539.914285714286	m1	rd2
609.024390243902	578.863636363636	577.086956521739	543.333333333333	m1	rd2
573.710526315789	560.363636363636	607.5	573.15	m1	rd2
580.520833333333	572.875	568.577777777778	624.452380952381	m1	rd2
569.461538461538	565.897959183673	625.428571428571	648.4	m1	rd2
644.58	689.431034482759	686.672727272727	687.065573770492	m2	rd2
697.421052631579	667.975609756098	690.348837209302	689.365853658537	m2	rd2
738.878787878788	661.485714285714	698.111111111111	713.25	m2	rd2
744.684210526316	689.971428571429	676.7	645.41935483871	m2	rd2
692.928571428571	669	692.972972972973	660.714285714286	m2	rd2
708.5	681.45	674.3125	752.434782608696	m2	rd2
704.90625	670.777777777778	666.969696969697	653.864864864865	m2	rd2
719.151515151515	681.90243902439	666.447368421053	689.764705882353	m2	rd2
700.125	699.40625	718.914285714286	669.631578947368	m2	rd2
657.5	709.5	635.227272727273	680.583333333333	m2	rd2
702.032258064516	664.25	663.6	659.615384615385	m2	rd2
635.4	704.241379310345	656.285714285714	689.090909090909	m2	rd2
718.941176470588	672.612903225806	730.351351351351	704.266666666667	m2	rd2
654.192307692308	730.96	687.857142857143	656	m2	rd2
660.172413793103	677.230769230769	663.088235294118	684.470588235294	m2	rd2
662.2	785.304347826087	643.947368421053	703.739130434783	m2	rd2
638.666666666667	686.238095238095	676.454545454545	672.611111111111	m2	rd2
745.175	668.425	676.705882352941	682.933333333333	m2	rd2
709.53125	652.290322580645	657.057142857143	655.44	m2	rd2
664.130434782609	670.428571428571	695.205882352941	714.666666666667	m2	rd2
700.424242424242	660.722222222222	670.515151515152	659.382352941176	m2	rd2
682.838709677419	679.823529411765	730.735294117647	689.137931034483	m2	rd2
658.133333333333	635.473684210526	641.444444444444	678.214285714286	m2	rd2
711.857142857143	661.705882352941	689.625	672.823529411765	m2	rd2
651.058823529412	728.851851851852	733.95	673.666666666667	m2	rd2
674.4375	721.121951219512	681.592592592593	681.789473684211	m2	rd2
703.971428571429	659.261904761905	667.214285714286	689.071428571429	m2	rd2
677.838709677419	706.55	655.714285714286	651.75	m2	rd2
674.52	699.105263157895	717.833333333333	672.521739130435	m2	rd2
676.815789473684	685.048780487805	677.394736842105	673.425	m2	rd2
772.195652173913	654.777777777778	667.647058823529	686.342105263158	m2	rd2
772.195652173913	654.777777777778	667.647058823529	686.342105263158	m2	rd2
766.1	682.424242424242	704.28125	690.045454545455	m2	rd2
681.083333333333	642.607142857143	662.04	661.423076923077	m2	rd2
683.833333333333	676.486486486486	655.666666666667	719.609756097561	m2	rd2
666.121212121212	702.571428571429	666.264705882353	733.322580645161	m2	rd2
674.055555555556	647.441860465116	738.828571428571	727.322580645161	m2	rd2
654.818181818182	665.1875	662.333333333333	659.25	m2	rd2
678.533333333333	643	632.5	698.615384615385	m2	rd2
663.5625	698.432432432432	669.235294117647	690.325581395349	m2	rd2
676.173913043478	721.594594594595	681.125	670.19512195122	m2	rd2
690.289473684211	703.677419354839	646.805555555556	675.048780487805	m2	rd2
718.866666666667	632.921052631579	668.257142857143	651.166666666667	m2	rd2
655.76	675.4375	689.392857142857	790.310344827586	m2	rd2
653.675	670.941176470588	708.84375	655.564102564103	m2	rd2
676.76	757.47619047619	654.318181818182	637.7	m2	rd2
683.305555555556	684.853658536585	673.425	701.393939393939	m2	rd2
658.25	752.487804878049	639.655172413793	694.235294117647	m2	rd2
688.034482758621	683.314285714286	659.294117647059	680.1875	m2	rd2
711.484848484848	673.171428571429	684.357142857143	750.837837837838	m2	rd2
693.28	703.933333333333	666.56	677	m2	rd2
675.189189189189	666.285714285714	670.972972972973	781.291666666667	m2	rd2
729.913043478261	705.205128205128	720.78125	667.941176470588	m2	rd2
759.235294117647	682.125	673.612903225806	672.37037037037	m2	rd2
719.268292682927	655.394736842105	691.897959183673	671.85	m2	rd2
722.064516129032	682.535714285714	685.807692307692	681.96875	m2	rd2
643.322580645161	686.682926829268	661.891891891892	734.627906976744	m2	rd2
682.951219512195	673.342857142857	686.675675675676	690	m2	rd2
657.486486486486	695.205882352941	661.939393939394	758.428571428571	m2	rd2
661.2	813	663.181818181818	656.857142857143	m2	rd2
651.5625	678.484848484848	691.096774193548	665.484848484848	m2	rd2
685.566666666667	715.666666666667	666.233333333333	679.162790697674	m2	rd2
705.342105263158	683.032258064516	671.454545454545	677.833333333333	m2	rd2
694.789473684211	680.933333333333	632	621.857142857143	m2	rd2
628.590909090909	709.566666666667	674.653846153846	647	m2	rd2
688.342857142857	691.814814814815	694.222222222222	639.703703703704	m2	rd2
678.666666666667	699.611111111111	673.611111111111	636.933333333333	m2	rd2
567.272727272727	547.951219512195	565.634146341463	576.535714285714	m1	rd3
563.259259259259	551.178571428571	555.346153846154	576.892857142857	m1	rd3
558.514285714286	588.064516129032	630.58064516129	573.333333333333	m1	rd3
577.875	552.583333333333	566.590909090909	571.4	m1	rd3
550.565217391304	562	579.461538461538	571.5	m1	rd3
560.190476190476	564.045454545455	592.176470588235	563.888888888889	m1	rd3
556.487804878049	569.969696969697	606.947368421053	575.96875	m1	rd3
569.422222222222	606.53488372093	582.46875	577.790697674419	m1	rd3
585.842105263158	571.342105263158	563.410256410256	558.3	m1	rd3
568.447368421053	659.205128205128	566.245283018868	553.295454545455	m1	rd3
544.2	594.5	553.884615384615	545.25	m1	rd3
589.372093023256	575.939393939394	565.861111111111	556.147058823529	m1	rd3
555.739130434783	573.913043478261	576	572.45	m1	rd3
562.666666666667	572.8	558.607142857143	550.117647058824	m1	rd3
568.317073170732	603.090909090909	562.478260869565	579.470588235294	m1	rd3
553.318181818182	569.487179487179	552.829268292683	624.317073170732	m1	rd3
559.461538461538	587.818181818182	549.290322580645	611.808510638298	m1	rd3
556	557.74358974359	579.275	557.828571428571	m1	rd3
612.771428571429	573.625	579.821428571429	559.096774193548	m1	rd3
563	574.966666666667	552.40625	573.897435897436	m1	rd3
573.933333333333	544.588235294118	587.828571428571	575.179487179487	m1	rd3
557.318181818182	646.259259259259	572.731707317073	548.025	m1	rd3
559.512820512821	564.421052631579	562.230769230769	562.725	m1	rd3
557.615384615385	585.714285714286	564.12	574.48275862069	m1	rd3
560.611111111111	578.641025641026	557.5	569.678571428571	m1	rd3
601.272727272727	545.730769230769	576.586206896552	559.172413793103	m1	rd3
559.125	575.724137931035	552.166666666667	562.612903225806	m1	rd3
579.253731343284	638.879310344828	611.471428571429	606.079365079365	m1	rd3
565.628571428571	547.785714285714	569.69696969697	599.769230769231	m1	rd3
575.53488372093	569.744680851064	566.255319148936	571.342857142857	m1	rd3
566.636363636364	558.717948717949	569.025641025641	568.933333333333	m1	rd3
612.404255319149	614.272727272727	570.04347826087	571.127659574468	m1	rd3
564.4375	609.736842105263	556.785714285714	568.704545454545	m1	rd3
586.276595744681	578.363636363636	557.166666666667	549.7	m1	rd3
555.673469387755	588.829268292683	573.54347826087	611.447368421053	m1	rd3
614.571428571429	574.675675675676	581.631578947368	551.947368421053	m1	rd3
548.2	602.25	559.948275862069	581.063829787234	m1	rd3
569.085106382979	539.914285714286	576.536585365854	562.387096774194	m1	rd3
577.086956521739	543.333333333333	609.024390243902	578.863636363636	m1	rd3
607.5	573.15	573.710526315789	560.363636363636	m1	rd3
568.577777777778	624.452380952381	580.520833333333	572.875	m1	rd3
625.428571428571	648.4	569.461538461538	565.897959183673	m1	rd3
715.8	630.3	692.875	614.636363636364	m2	rd3
672.222222222222	681.92	673.208333333333	643.235294117647	m2	rd3
639.571428571429	677.125	707.545454545455	684.166666666667	m2	rd3
643.976744186047	682.738095238095	670.477272727273	669.810810810811	m2	rd3
678.925	672.138888888889	649.575	649.265306122449	m2	rd3
687.793103448276	638.047619047619	640.694444444444	673.560975609756	m2	rd3
676	648.136363636364	618.25	633.5	m2	rd3
664.041666666667	672.25	667.714285714286	638.04	m2	rd3
645.297872340426	637.275	661.108108108108	658.297872340426	m2	rd3
676.375	658.395348837209	655.410256410256	646.341463414634	m2	rd3
671.057142857143	667.2	660.06	664.176470588235	m2	rd3
662.448275862069	656.457142857143	670	641.425	m2	rd3
638.883720930233	698.641025641026	667.878787878788	671.756756756757	m2	rd3
655.413793103448	622.121212121212	684.108108108108	629.820512820513	m2	rd3
665.028571428571	657.756756756757	640.272727272727	654	m2	rd3
658.511111111111	682.69696969697	622.028571428571	632.292682926829	m2	rd3
669.678571428571	646.805555555556	664.952380952381	662.627906976744	m2	rd3
655.625	661	683.21875	645	m2	rd3
628.6	657.594594594595	660.366666666667	664.36	m2	rd3
665.033333333333	659.411764705882	636.794117647059	654.4	m2	rd3
665.1	687.375	650.763157894737	657.913043478261	m2	rd3
680.75	619.642857142857	677.181818181818	647.083333333333	m2	rd3
638.588235294118	669.875	621.151515151515	681.815789473684	m2	rd3
657.487804878049	689.833333333333	678.162162162162	636.540540540541	m2	rd3
693.071428571429	657.611111111111	636.394736842105	631.515151515152	m2	rd3
624.162162162162	673	661.625	669.568181818182	m2	rd3
639.342105263158	655.138888888889	673.31914893617	642.411764705882	m2	rd3
657.555555555556	659.290322580645	667.486486486486	654.081081081081	m2	rd3
654.25	660.655172413793	730.866666666667	641.794117647059	m2	rd3
670.888888888889	646.413043478261	663.466666666667	641.953488372093	m2	rd3
664.853658536585	661.536585365854	665.904761904762	674.127659574468	m2	rd3
644.380952380952	647.611111111111	667.861111111111	645.146341463415	m2	rd3
655.895833333333	663.954545454545	638.916666666667	658.928571428571	m2	rd3
656.625	662.589743589744	672.725	634.45	m2	rd3
652.972222222222	663.625	653.444444444444	642	m2	rd3
650.425	660.555555555556	615.538461538462	680.678571428571	m2	rd3
643.941176470588	676.285714285714	649.064516129032	672.793103448276	m2	rd3
654.565217391304	634.827586206897	662.444444444444	675.076923076923	m2	rd3
643.72	660.857142857143	646.25	645.448275862069	m2	rd3
651.564102564103	649.918918918919	642.9	673.342857142857	m2	rd3
640.27027027027	647	674.441176470588	647.185185185185	m2	rd3
644.571428571429	700.375	635.166666666667	688.5	m2	rd3
